# Supplementary material for: 6-Methyl­pyridine-2(1H)-thione
Source: Acta Crystallogr Sect E Struct Rep Online. 2010 Apr 24;66(Pt 5):o1154–5. doi: 10.1107/S1600536810014273 (PMC2979122; doi:10.1107/S1600536810014273)
Supplement: Supplementary file 2 [file e-66-o1154-Isup2.hkl]

# 
# h,k,l, Fc-squared, Fo-squared, sigma(Fo-squared) and status flag 
# 
data_I
_shelx_title ' tref in P2(1)/c' 
_shelx_refln_list_code          4 
_shelx_F_calc_maximum      164.01 
_exptl_crystal_F_000       528.00 
_reflns_d_resolution_high  0.7720 
 
loop_ 
 _symmetry_equiv_pos_as_xyz 
 'x, y, z' 
 '-x, y+1/2, -z+1/2' 
 '-x, -y, -z' 
 'x, -y-1/2, z-1/2' 
 
_cell_length_a     7.4608 
_cell_length_b    14.9020 
_cell_length_c    11.6653 
_cell_angle_alpha  90.000 
_cell_angle_beta   94.848 
_cell_angle_gamma  90.000 
 
_shelx_F_squared_multiplier     1.000 
 
loop_ 
 _refln_index_h 
 _refln_index_k 
 _refln_index_l 
 _refln_F_squared_calc 
 _refln_F_squared_meas 
 _refln_F_squared_sigma 
 _refln_observed_status 
   2   0   0    10662.02    11277.62    250.68 o 
   3   0   0      645.29      638.53     10.75 o 
   4   0   0     4081.68     4284.65     57.77 o 
   5   0   0      139.31      183.93     13.06 o 
   6   0   0       75.12       89.77      5.79 o 
   7   0   0       18.75       21.99      4.00 o 
   8   0   0        1.49       -1.02      7.22 o 
   9   0   0        0.49        3.20      4.02 o 
   1   1   0      184.86      207.50      1.45 o 
   2   1   0    16250.90    16668.54    147.43 o 
   3   1   0      248.48      248.00      2.95 o 
   4   1   0      253.48      300.34      4.21 o 
   5   1   0       59.40       53.00      2.41 o 
   6   1   0      529.73      553.69      7.79 o 
   7   1   0       15.16       11.47      3.32 o 
   8   1   0        9.11       15.49      2.35 o 
   9   1   0        0.03        5.69      3.90 o 
   1   2   0        1.43        0.90      0.32 o 
   2   2   0     5288.17     5659.70     79.77 o 
   3   2   0       48.15       53.20      2.11 o 
   4   2   0       42.08       48.91      2.59 o 
   5   2   0       25.19       21.96      2.36 o 
   6   2   0      371.74      390.02      7.18 o 
   7   2   0        1.34        1.75      1.51 o 
   8   2   0       15.17       12.88      2.29 o 
   9   2   0        0.60       -0.84      1.68 o 
   1   3   0     1413.35     1389.03      8.27 o 
   2   3   0     3203.26     3263.95     85.54 o 
   3   3   0      940.93      900.48      7.22 o 
   4   3   0        7.74        8.62      0.95 o 
   5   3   0       27.74       22.12      3.86 o 
   6   3   0      582.97      582.93      8.11 o 
   7   3   0        3.79        4.06      1.46 o 
   8   3   0       85.32       93.91      4.10 o 
   9   3   0        7.09        9.63      4.39 o 
   0   4   0     7542.97     7795.08     91.91 o 
   1   4   0      333.14      350.95      3.17 o 
   2   4   0      436.35      426.10      3.71 o 
   3   4   0     1144.72     1155.22      8.67 o 
   4   4   0        9.86       14.22      1.26 o 
   5   4   0      259.48      283.61      5.29 o 
   6   4   0      286.41      286.06      5.88 o 
   7   4   0        0.81        0.15      1.19 o 
   8   4   0       64.04       59.62      3.95 o 
   9   4   0        0.35        1.30      2.96 o 
   1   5   0     1054.81      997.55      9.11 o 
   2   5   0      540.11      506.46      4.04 o 
   3   5   0      291.70      260.80      2.72 o 
   4   5   0       91.80       98.63      2.05 o 
   5   5   0        1.28        1.64      1.34 o 
   6   5   0       18.99       20.98      2.34 o 
   7   5   0        0.66        3.29      1.99 o 
   8   5   0        6.56        4.45      3.85 o 
   9   5   0        1.45       -1.01      2.98 o 
   0   6   0       83.50       83.58      2.44 o 
   1   6   0     2195.76     2174.20     16.72 o 
   2   6   0      346.12      360.22      3.84 o 
   3   6   0       37.78       40.92      1.16 o 
   4   6   0      519.42      573.74      6.85 o 
   5   6   0       16.03       21.30      1.47 o 
   6   6   0       72.54       83.50      2.62 o 
   7   6   0        1.74        1.52      1.11 o 
   8   6   0       35.48       28.31      9.27 o 
   9   6   0        4.59        1.06      3.18 o 
   1   7   0       16.40       19.88      1.85 o 
   2   7   0      128.52      133.26      2.13 o 
   3   7   0       46.57       37.16      1.23 o 
   4   7   0       85.07       88.48      2.87 o 
   5   7   0       26.27       23.11      3.07 o 
   6   7   0      159.26      178.57      4.42 o 
   7   7   0        1.04        1.47      2.23 o 
   8   7   0       52.21       64.81      4.27 o 
   0   8   0     3427.03     3441.46     38.95 o 
   1   8   0      262.84      269.46      3.32 o 
   2   8   0      786.61      819.14      6.57 o 
   3   8   0       90.16       91.17      2.57 o 
   4   8   0       28.14       25.24      2.67 o 
   5   8   0      164.35      175.71      4.66 o 
   6   8   0       59.35       64.19      4.05 o 
   7   8   0        8.12        9.15      3.50 o 
   8   8   0        3.96        3.23      2.70 o 
   1   9   0      407.44      402.29      4.31 o 
   2   9   0      748.03      739.23      6.40 o 
   3   9   0      575.01      551.83      7.26 o 
   4   9   0       64.72       66.04      1.71 o 
   5   9   0        7.63        7.80      2.50 o 
   6   9   0        0.00       -0.01      1.67 o 
   7   9   0       15.62        9.36      3.73 o 
   8   9   0        5.86        4.10      3.52 o 
   0  10   0      129.66      128.80      6.23 o 
   1  10   0      670.22      631.54      6.53 o 
   2  10   0      864.65      836.30      7.44 o 
   3  10   0      137.43      130.46      4.59 o 
   4  10   0      470.60      471.58      7.46 o 
   5  10   0       17.68       18.32      2.58 o 
   6  10   0        3.27        1.12      1.95 o 
   7  10   0        0.24       -1.27      1.76 o 
   8  10   0        5.45        3.88      2.87 o 
   1  11   0      262.62      247.35      3.73 o 
   2  11   0      436.89      421.67      4.72 o 
   3  11   0      488.03      480.71      6.09 o 
   4  11   0       32.51       35.04      1.67 o 
   5  11   0       17.78       14.53      2.39 o 
   6  11   0       10.10        9.14      3.56 o 
   7  11   0        4.42        2.44      2.23 o 
   0  12   0      157.67      159.90      8.97 o 
   1  12   0      531.69      546.01      6.61 o 
   2  12   0       14.90       16.94      1.77 o 
   3  12   0       44.51       39.01      2.01 o 
   4  12   0        0.83        2.30      1.52 o 
   5  12   0      115.01      120.11      4.03 o 
   6  12   0        0.08        1.67      1.99 o 
   7  12   0        0.23        3.74      3.22 o 
   1  13   0       13.26       12.79      2.42 o 
   2  13   0      219.70      203.91      3.91 o 
   3  13   0        3.36        3.62      1.43 o 
   4  13   0      122.69      117.80      6.25 o 
   5  13   0       33.75       29.95      8.07 o 
   6  13   0       11.31        4.06      3.44 o 
   7  13   0       16.75        6.84      6.66 o 
   0  14   0       25.88       28.07      3.08 o 
   1  14   0       46.61       48.69      2.49 o 
   2  14   0       39.70       37.41      2.17 o 
   3  14   0       99.72      100.05      4.53 o 
   4  14   0      193.86      188.65      8.97 o 
   5  14   0       23.89        7.49      7.29 o 
   6  14   0       47.18       63.42      5.97 o 
   1  15   0       31.39       31.21      2.59 o 
   2  15   0       37.33       37.63      2.56 o 
   3  15   0        7.12        6.82      1.86 o 
   4  15   0        5.56        3.40      2.67 o 
   5  15   0       15.74        4.51      4.01 o 
   6  15   0        1.39        0.61      2.40 o 
   0  16   0        8.29        8.56      4.67 o 
   1  16   0       37.24       48.32      2.80 o 
   2  16   0       13.71        9.52      2.01 o 
   3  16   0        2.73        0.94      1.62 o 
   4  16   0       41.78       43.21     14.78 o 
   5  16   0        1.80        5.35      5.44 o 
   1  17   0        4.64        2.21      2.08 o 
   2  17   0       36.73       27.69      4.16 o 
   3  17   0        0.19        0.34      1.66 o 
   4  17   0       48.47       24.33     18.82 o 
   0  18   0       11.18       12.11      4.19 o 
   1  18   0       62.35       74.32      3.60 o 
   2  18   0        2.94        1.52      1.90 o 
   3  18   0       10.43        4.91      2.46 o 
   1  19   0        0.03       -1.32      1.76 o 
  -9   1   1        1.01        0.47      1.87 o 
  -8   1   1        0.53        2.01      2.15 o 
  -7   1   1       26.06       23.69      2.85 o 
  -6   1   1       23.62       22.11      2.64 o 
  -5   1   1      103.86       95.73      3.34 o 
  -4   1   1      367.09      412.42      4.98 o 
  -3   1   1      185.29      209.18      3.03 o 
  -2   1   1    16168.08    16351.20    127.96 o 
  -1   1   1     2881.77     3014.88     19.73 o 
   1   1   1     3752.37     4123.53     42.60 o 
   2   1   1    26899.62    27187.81    301.70 o 
   3   1   1     1187.50     1118.52     10.23 o 
   4   1   1     3484.76     3743.16     36.53 o 
   5   1   1        1.36        3.63      1.80 o 
   6   1   1       49.68       66.08      4.65 o 
   7   1   1       10.06        6.60      2.73 o 
   8   1   1        0.84        0.92      5.07 o 
   9   1   1        2.55        4.86      2.35 o 
  -9   2   1        9.11        8.18      2.60 o 
  -8   2   1        0.06        0.98      2.13 o 
  -7   2   1      159.15      168.34      3.88 o 
  -6   2   1       28.55       25.65      2.90 o 
  -5   2   1      138.83      136.99      2.78 o 
  -4   2   1     5931.21     5958.93     45.30 o 
  -3   2   1      395.68      419.57      4.41 o 
  -2   2   1    10000.62    10655.99     78.67 o 
  -1   2   1       83.37       62.03      0.86 o 
   0   2   1     4559.45     4455.31     54.48 o 
   1   2   1      924.14     1004.23      6.80 o 
   2   2   1      126.74       84.95      2.28 o 
   3   2   1     1439.30     1457.05     13.52 o 
   4   2   1     1038.31      986.09     10.26 o 
   5   2   1       65.80       92.43      3.28 o 
   6   2   1        4.30        8.64      2.48 o 
   7   2   1       95.53       97.98      5.48 o 
   8   2   1       22.20       18.96      2.83 o 
   9   2   1       19.59       17.70      5.39 o 
  -9   3   1        1.86        0.49      2.40 o 
  -8   3   1      104.30      106.34      3.81 o 
  -7   3   1        8.23        4.95      2.74 o 
  -6   3   1      156.48      156.92      5.52 o 
  -5   3   1      281.99      273.96      5.03 o 
  -4   3   1     2876.01     3023.07     24.80 o 
  -3   3   1      277.13      237.17      3.08 o 
  -2   3   1       73.69       71.57      1.18 o 
  -1   3   1     2395.51     2400.05     21.50 o 
   0   3   1      379.92      392.25      2.91 o 
   1   3   1     1818.14     1711.22     12.99 o 
   2   3   1       29.88       29.40      1.93 o 
   3   3   1       25.61       20.32      0.79 o 
   4   3   1      411.62      392.89      5.94 o 
   5   3   1       57.97       57.15      2.15 o 
   6   3   1        7.43        8.15      1.80 o 
   7   3   1        0.01        1.66      2.19 o 
   8   3   1       85.37       87.81      5.11 o 
   9   3   1       13.99       18.84      4.83 o 
  -9   4   1       22.08       19.88      5.06 o 
  -8   4   1       12.95       16.67      3.01 o 
  -7   4   1        8.33       10.79      1.85 o 
  -6   4   1      319.55      333.17      5.55 o 
  -5   4   1       29.47       28.53      1.68 o 
  -4   4   1       58.87       72.49      2.32 o 
  -3   4   1      269.82      248.18      3.05 o 
  -2   4   1        9.30        9.76      0.81 o 
  -1   4   1      823.57      808.36      5.41 o 
   0   4   1      875.71      896.44      6.66 o 
   1   4   1        1.94        3.46      0.80 o 
   2   4   1        6.22        7.85      0.51 o 
   3   4   1        3.36        0.98      1.00 o 
   4   4   1      190.25      181.39      3.19 o 
   5   4   1        0.04        0.66      0.56 o 
   6   4   1       76.21       70.63      3.91 o 
   7   4   1        0.65        1.75      1.05 o 
   8   4   1       15.58       16.68      4.22 o 
   9   4   1        0.92        2.31      3.24 o 
  -9   5   1        2.86       -0.37      2.83 o 
  -8   5   1       53.29       59.01      4.93 o 
  -7   5   1       28.50       26.28      2.11 o 
  -6   5   1        0.41        1.76      1.19 o 
  -5   5   1      115.84      111.44      3.02 o 
  -4   5   1      479.22      497.69      5.46 o 
  -3   5   1       31.74       23.84      0.98 o 
  -2   5   1     1670.82     1740.60     13.00 o 
  -1   5   1      971.47      941.92      6.25 o 
   0   5   1      160.23      139.17      1.85 o 
   1   5   1     1692.78     1690.62     12.30 o 
   2   5   1      281.36      274.45      3.08 o 
   3   5   1      399.15      333.76      4.25 o 
   4   5   1      581.46      532.66      6.82 o 
   5   5   1       49.15       41.53      2.26 o 
   6   5   1       59.22       68.19      2.53 o 
   7   5   1       30.23       32.28      2.07 o 
   8   5   1       23.07       29.51      5.33 o 
   9   5   1        3.87        2.82      3.46 o 
  -9   6   1        0.92        2.80      3.40 o 
  -8   6   1        0.35       -0.09      2.90 o 
  -7   6   1      106.11      112.49      2.91 o 
  -6   6   1        5.03        6.03      1.26 o 
  -5   6   1      164.98      184.15      3.66 o 
  -4   6   1      663.65      705.90      5.95 o 
  -3   6   1       88.84       87.97      1.75 o 
  -2   6   1     4387.50     4186.90     32.77 o 
  -1   6   1      214.58      210.33      2.34 o 
   0   6   1      972.43      973.34      7.19 o 
   1   6   1      285.73      252.85      2.61 o 
   2   6   1      339.96      284.88      2.62 o 
   3   6   1      293.04      365.50      4.66 o 
   4   6   1       23.44       29.03      2.32 o 
   5   6   1        5.85        3.89      1.83 o 
   6   6   1        7.85        6.65      2.12 o 
   7   6   1       38.04       42.15      4.13 o 
   8   6   1        0.26       -1.50      2.44 o 
   9   6   1        0.00       -0.02      2.43 o 
  -9   7   1        0.28        0.32      8.46 o 
  -8   7   1        0.01       -1.78      2.89 o 
  -7   7   1        3.00        2.03      1.28 o 
  -6   7   1       48.50       51.73      2.57 o 
  -5   7   1       75.39       74.22      1.93 o 
  -4   7   1       45.35       35.11      1.66 o 
  -3   7   1        2.48        6.56      1.00 o 
  -2   7   1     1523.37     1703.42     13.79 o 
  -1   7   1      638.88      597.10      5.32 o 
   0   7   1     2079.38     2042.83     15.49 o 
   1   7   1      110.51       88.71      2.31 o 
   2   7   1        7.76       20.67      1.28 o 
   3   7   1       88.39       93.92      3.42 o 
   4   7   1      230.63      208.07      7.32 o 
   5   7   1      129.68      143.48      3.93 o 
   6   7   1       33.98       43.85      2.99 o 
   7   7   1        4.78        3.71      3.15 o 
   8   7   1        4.25        6.74      3.96 o 
  -8   8   1       25.31       23.44      5.51 o 
  -7   8   1       40.99       44.51      9.03 o 
  -6   8   1      144.14      157.55      4.56 o 
  -5   8   1      191.89      193.21      4.32 o 
  -4   8   1       15.69        9.41      1.12 o 
  -3   8   1      551.26      506.93      5.31 o 
  -2   8   1      153.81      167.67      3.00 o 
  -1   8   1        9.63        3.36      1.56 o 
   0   8   1     1662.21     1682.13     13.62 o 
   1   8   1       18.19       16.64      2.42 o 
   2   8   1      412.50      370.28      4.30 o 
   3   8   1        6.54       10.44      1.09 o 
   4   8   1       57.57       62.49      3.37 o 
   5   8   1       24.69       24.23      2.59 o 
   6   8   1       28.69       29.94      3.43 o 
   7   8   1        3.37        4.75      2.97 o 
   8   8   1        8.90        8.05      3.38 o 
  -8   9   1        1.19        0.19      1.85 o 
  -7   9   1        3.60        3.90      2.42 o 
  -6   9   1       23.60       27.05      3.86 o 
  -5   9   1        1.11        1.00      1.48 o 
  -4   9   1       40.79       40.68      1.63 o 
  -3   9   1        0.01        0.67      0.99 o 
  -2   9   1       49.81       57.30      1.91 o 
  -1   9   1      391.60      388.05      5.65 o 
   0   9   1       37.86       41.02      1.78 o 
   1   9   1      631.32      611.69     12.11 o 
   2   9   1      366.91      343.25      4.14 o 
   3   9   1        0.04        0.44      0.88 o 
   4   9   1     1276.35     1345.85     15.39 o 
   5   9   1       16.64       22.08      2.66 o 
   6   9   1      191.05      210.26      5.89 o 
   7   9   1       74.43       83.93      4.31 o 
   8   9   1        9.33        3.29      2.72 o 
  -8  10   1        9.31        7.79      3.35 o 
  -7  10   1        0.00       -1.60      2.95 o 
  -6  10   1        0.00       -0.91      1.84 o 
  -5  10   1        3.85        4.13      1.97 o 
  -4  10   1       98.33       91.81      3.19 o 
  -3  10   1       60.22       64.81      2.63 o 
  -2  10   1      419.48      405.21      4.53 o 
  -1  10   1        0.36        0.34      1.04 o 
   0  10   1      177.58      161.35      2.96 o 
   1  10   1      841.77      823.29     11.55 o 
   2  10   1      247.22      246.17      4.26 o 
   3  10   1      192.41      180.99      3.08 o 
   4  10   1      225.79      227.87      5.06 o 
   5  10   1      137.21      129.11      4.19 o 
   6  10   1        2.91        1.50      2.19 o 
   7  10   1       38.21       25.08     10.44 o 
   8  10   1        3.80        2.66      2.98 o 
  -7  11   1        1.03        0.66      2.09 o 
  -6  11   1       76.54       77.38      3.75 o 
  -5  11   1       24.36       19.12      6.07 o 
  -4  11   1       94.86       93.59      2.94 o 
  -3  11   1       18.02       15.37      1.80 o 
  -2  11   1       53.30       55.43      1.87 o 
  -1  11   1       64.66       72.96      2.80 o 
   0  11   1      506.70      468.12      5.81 o 
   1  11   1       21.90       22.93      1.82 o 
   2  11   1      723.31      713.73      7.98 o 
   3  11   1      230.80      222.99      3.57 o 
   4  11   1      236.45      228.96      8.08 o 
   5  11   1      167.22      180.74      5.26 o 
   6  11   1        2.96        2.07      1.99 o 
   7  11   1        3.28        2.06      2.60 o 
  -7  12   1        2.04        0.44      2.42 o 
  -6  12   1       46.98       47.36     11.68 o 
  -5  12   1       13.92       15.33      1.62 o 
  -4  12   1       30.97       28.98      1.92 o 
  -3  12   1      190.28      194.47      3.91 o 
  -2  12   1      339.11      342.38      6.05 o 
  -1  12   1      758.76      753.64      7.93 o 
   0  12   1      724.71      708.72      7.84 o 
   1  12   1      238.61      233.09      3.87 o 
   2  12   1       28.05       32.64      2.41 o 
   3  12   1       69.76       67.23      2.62 o 
   4  12   1        0.49        0.42      0.80 o 
   5  12   1       77.88       79.19      4.58 o 
   6  12   1        2.01        1.52      2.26 o 
   7  12   1        2.34       -0.41      2.24 o 
  -7  13   1        6.16        0.45      2.36 o 
  -6  13   1        6.53        1.39      2.63 o 
  -5  13   1        2.62        1.63      1.64 o 
  -4  13   1       29.05       27.95      2.74 o 
  -3  13   1       94.50       96.39      3.27 o 
  -2  13   1      323.35      336.96      4.59 o 
  -1  13   1      155.01      142.50      3.27 o 
   0  13   1        0.74       -1.18      1.44 o 
   1  13   1       34.29       36.69      2.43 o 
   2  13   1       69.70       77.43      3.76 o 
   3  13   1       60.21       68.66      2.66 o 
   4  13   1       53.59       50.48      4.00 o 
   5  13   1       29.80       34.43      4.61 o 
   6  13   1       30.89       20.40      6.78 o 
   7  13   1       27.90       19.15      6.36 o 
  -6  14   1        6.21        3.41      3.51 o 
  -5  14   1        6.82        4.09      2.37 o 
  -4  14   1       66.53       58.48      4.05 o 
  -3  14   1       65.33       73.74      3.76 o 
  -2  14   1        1.80        1.74      1.35 o 
  -1  14   1        9.87       11.95      2.00 o 
   0  14   1       10.23       15.40      2.24 o 
   1  14   1        1.78        1.72      1.76 o 
   2  14   1      117.00      120.80      3.66 o 
   3  14   1       10.59        9.45      2.23 o 
   4  14   1       27.20       25.50      1.74 o 
   5  14   1        5.73        5.79      3.17 o 
   6  14   1       13.23        3.55      3.37 o 
  -6  15   1        0.56        2.10      2.61 o 
  -5  15   1       19.78        9.31      6.65 o 
  -4  15   1        0.94        0.17      1.69 o 
  -3  15   1       36.76       26.33      6.31 o 
  -2  15   1       24.03       23.60      2.10 o 
  -1  15   1       14.71       13.13      2.19 o 
   0  15   1      247.70      263.26      5.02 o 
   1  15   1        0.28        0.21      1.81 o 
   2  15   1      118.76      131.61      3.56 o 
   3  15   1        7.09        6.26      1.97 o 
   4  15   1        0.02        0.82      2.77 o 
   5  15   1       25.79       14.50     11.59 o 
  -5  16   1       25.50       12.58      9.14 o 
  -4  16   1       16.65        4.08      2.77 o 
  -3  16   1       65.03       71.74      3.56 o 
  -2  16   1        3.76        5.19      1.88 o 
  -1  16   1       88.38       90.40      3.59 o 
   0  16   1       17.50       14.32      2.36 o 
   1  16   1       11.66       11.52      2.27 o 
   2  16   1       98.89      109.40      3.38 o 
   3  16   1       50.70       55.31      6.14 o 
   4  16   1       20.19        0.90      2.30 o 
   5  16   1       19.49        6.58      9.37 o 
  -4  17   1        5.96        1.14      2.98 o 
  -3  17   1       12.39       12.09      3.20 o 
  -2  17   1        0.53        0.04      1.34 o 
  -1  17   1        0.96        0.63      1.38 o 
   0  17   1       16.24       16.84      3.15 o 
   1  17   1        9.51        7.01      2.36 o 
   2  17   1       27.21       29.49      4.81 o 
   3  17   1        1.91        1.48      2.04 o 
   4  17   1        0.07        0.28      2.18 o 
  -3  18   1       39.20       31.10      6.47 o 
  -2  18   1       17.07       14.38      3.70 o 
  -1  18   1       37.02       45.35      3.15 o 
   0  18   1       18.77       20.53      2.97 o 
   1  18   1        1.05        1.08      2.40 o 
   2  18   1       17.68       22.44      3.69 o 
   3  18   1        0.14        0.00      1.93 o 
  -1  19   1        3.09        4.94      2.46 o 
   0  19   1       63.83       70.50      5.77 o 
   1  19   1        0.43        0.15      2.20 o 
  -9   0   2        6.23        6.95      3.59 o 
  -8   0   2        4.14        1.13      2.45 o 
  -7   0   2       12.15       18.73      3.74 o 
  -6   0   2      197.50      196.02      5.93 o 
  -5   0   2       78.74       61.82      4.92 o 
  -4   0   2      258.67      165.36      5.45 o 
  -3   0   2      491.55      433.87      6.34 o 
  -2   0   2     2803.05     2697.18     28.76 o 
  -1   0   2      819.63      896.18      6.83 o 
   0   0   2     8055.04     7847.97     78.26 o 
   1   0   2      340.50      411.79      6.26 o 
   2   0   2      369.56      423.67      7.22 o 
   3   0   2     2293.07     2150.78     33.05 o 
   4   0   2      548.26      784.67     18.40 o 
   5   0   2     1799.12     1666.91     30.53 o 
   6   0   2       95.61      104.91      7.15 o 
   7   0   2        8.88        4.34      4.50 o 
   8   0   2       70.06      103.19     14.31 o 
   9   0   2        6.80        1.15      5.40 o 
  -9   1   2        1.06       -1.03      2.26 o 
  -8   1   2       10.84        9.79      2.17 o 
  -7   1   2        0.28        0.78      1.49 o 
  -6   1   2        4.30        3.70      1.53 o 
  -5   1   2      328.56      312.88      4.76 o 
  -4   1   2        5.99        4.37      1.06 o 
  -3   1   2     1388.23     1452.75      9.86 o 
  -2   1   2     1048.74     1208.66      8.05 o 
  -1   1   2      328.25      340.65      2.02 o 
   0   1   2      165.21      196.39      1.11 o 
   1   1   2      211.54      230.25      1.80 o 
   2   1   2      792.74      716.06      6.32 o 
   3   1   2      204.31      227.38      3.21 o 
   4   1   2     1265.81     1396.15     14.35 o 
   5   1   2      150.77      163.95      4.57 o 
   6   1   2       38.09       47.27      3.72 o 
   7   1   2       54.23       55.80      5.90 o 
   8   1   2        4.89        8.06      4.06 o 
   9   1   2        4.07        2.80      4.18 o 
  -9   2   2        4.82        4.10      2.78 o 
  -8   2   2       13.51       13.83      2.68 o 
  -7   2   2       39.00       38.10      3.60 o 
  -6   2   2       84.50       87.57      2.73 o 
  -5   2   2      346.75      359.82      4.78 o 
  -4   2   2        6.34       19.77      1.54 o 
  -3   2   2       27.69       26.90      1.25 o 
  -2   2   2      710.28      739.11      4.73 o 
  -1   2   2      683.27      698.68      3.90 o 
   0   2   2     2623.20     2357.86    134.84 o 
   1   2   2      137.67      156.81      1.37 o 
   2   2   2     1998.29     2101.13     57.78 o 
   3   2   2      108.03       80.57      2.53 o 
   4   2   2      123.15      130.30      3.03 o 
   5   2   2      139.20      142.57      4.16 o 
   6   2   2      369.81      395.49      7.63 o 
   7   2   2        8.60        7.83      3.13 o 
   8   2   2       19.39       22.77      2.37 o 
   9   2   2        1.70       -4.07      5.21 o 
  -9   3   2        0.02       -1.85      2.20 o 
  -8   3   2        2.94        4.34      2.03 o 
  -7   3   2       85.32       93.30      4.54 o 
  -6   3   2       47.48       54.17      3.29 o 
  -5   3   2      220.78      239.60      3.65 o 
  -4   3   2       91.81       95.78      2.19 o 
  -3   3   2      319.44      239.58      4.17 o 
  -2   3   2      669.76      729.38      5.60 o 
  -1   3   2     2852.69     2837.14     39.44 o 
   0   3   2     5235.82     5498.19     81.20 o 
   1   3   2       77.68       95.15      1.40 o 
   2   3   2     2269.43     2313.07     19.40 o 
   3   3   2      151.53      164.57      1.98 o 
   4   3   2      463.96      467.09      6.28 o 
   5   3   2      247.91      251.15      5.31 o 
   6   3   2       96.60      100.08      3.01 o 
   7   3   2       96.78       90.16      7.06 o 
   8   3   2        5.74        8.46      3.72 o 
   9   3   2        1.61        4.63      4.39 o 
  -9   4   2        8.60        8.91      2.44 o 
  -8   4   2       93.09       96.87      5.02 o 
  -7   4   2        5.10        6.65      1.89 o 
  -6   4   2     1021.48     1042.69     15.26 o 
  -5   4   2       14.48       10.17      1.78 o 
  -4   4   2      778.89      786.65      7.21 o 
  -3   4   2        2.72       10.69      0.96 o 
  -2   4   2      319.89      389.26      3.29 o 
  -1   4   2      383.23      410.78      3.50 o 
   0   4   2     1616.39     1465.18      9.80 o 
   1   4   2     1231.03     1205.89      9.15 o 
   2   4   2      883.15      890.65      8.45 o 
   3   4   2      718.55      593.25      6.18 o 
   4   4   2        1.56        4.85      1.90 o 
   5   4   2      526.00      467.88      4.77 o 
   6   4   2       34.59       29.32      2.35 o 
   7   4   2        0.01        1.20      1.07 o 
   8   4   2        0.14       -1.91      3.14 o 
   9   4   2        0.34        0.67      4.71 o 
  -9   5   2        7.88        7.91      3.85 o 
  -8   5   2       34.46       36.53      4.01 o 
  -7   5   2       87.29       85.21      4.51 o 
  -6   5   2       17.31       12.03      1.83 o 
  -5   5   2       13.45       15.03      2.08 o 
  -4   5   2      594.54      593.51      6.58 o 
  -3   5   2     1032.52      986.42      7.32 o 
  -2   5   2       12.22       27.89      1.75 o 
  -1   5   2     1830.70     1795.06     14.94 o 
   0   5   2      396.14      376.03      3.29 o 
   1   5   2      117.31      135.35      2.36 o 
   2   5   2       66.30       63.00      1.59 o 
   3   5   2      630.58      657.41      7.30 o 
   4   5   2      148.58      165.25      3.57 o 
   5   5   2        0.10        0.85      1.66 o 
   6   5   2        0.96        1.55      2.25 o 
   7   5   2        0.32        0.80      1.91 o 
   8   5   2        6.34        5.70      2.74 o 
   9   5   2        5.71        6.05      3.20 o 
  -9   6   2        3.02        3.13      4.10 o 
  -8   6   2       25.58       27.29      3.60 o 
  -7   6   2        4.33        0.19      1.80 o 
  -6   6   2       76.72       82.76      3.31 o 
  -5   6   2      173.96      162.18      3.21 o 
  -4   6   2      966.26      978.29      8.87 o 
  -3   6   2      156.85      131.85      1.87 o 
  -2   6   2      392.13      333.58      3.40 o 
  -1   6   2       31.20       49.33      1.18 o 
   0   6   2     1199.02     1445.95     10.73 o 
   1   6   2     1179.23     1177.56      8.91 o 
   2   6   2      100.66      115.40      2.38 o 
   3   6   2      144.60      146.59      2.91 o 
   4   6   2        7.12        8.20      1.93 o 
   5   6   2        0.01        0.57      1.55 o 
   6   6   2       40.66       45.60      3.45 o 
   7   6   2        6.78        3.66      2.65 o 
   8   6   2        0.03        0.28      2.86 o 
  -8   7   2        4.51        4.40      2.59 o 
  -7   7   2        2.91        3.06      1.69 o 
  -6   7   2       55.53       57.29      5.71 o 
  -5   7   2      157.16      149.09      2.74 o 
  -4   7   2      131.16      132.19      2.56 o 
  -3   7   2     1138.84     1055.55      8.91 o 
  -2   7   2       26.38       23.26      1.80 o 
  -1   7   2      745.67      620.05      4.65 o 
   0   7   2     1420.47     1421.08     10.84 o 
   1   7   2       71.13       65.77      1.58 o 
   2   7   2     2279.32     2178.61     18.21 o 
   3   7   2      211.05      218.39      5.12 o 
   4   7   2       82.36       87.31      3.25 o 
   5   7   2       62.10       69.65      3.91 o 
   6   7   2       13.19       18.02      2.77 o 
   7   7   2        4.81        4.16      2.55 o 
   8   7   2       36.55       38.23      8.62 o 
  -8   8   2        5.99        6.10      2.93 o 
  -7   8   2        2.00        2.41      1.47 o 
  -6   8   2       12.51       13.02      2.60 o 
  -5   8   2       35.32       30.89      2.84 o 
  -4   8   2       39.44       35.06      2.47 o 
  -3   8   2        1.80        0.59      0.91 o 
  -2   8   2       41.88       30.14      1.78 o 
  -1   8   2      630.63      610.18      4.96 o 
   0   8   2       22.03       13.93      1.52 o 
   1   8   2       53.54       45.37      1.86 o 
   2   8   2       59.64       63.76      2.04 o 
   3   8   2      261.97      223.91      6.75 o 
   4   8   2       64.91       58.04      4.03 o 
   5   8   2       44.69       39.86      3.12 o 
   6   8   2       99.25      114.20      4.29 o 
   7   8   2        0.07        2.76      2.30 o 
   8   8   2       48.15       59.15     12.46 o 
  -8   9   2        1.59       -0.05      2.70 o 
  -7   9   2       25.82       12.49      6.80 o 
  -6   9   2       54.54       56.35      3.38 o 
  -5   9   2       30.21       27.40      2.60 o 
  -4   9   2      109.59      106.88      2.74 o 
  -3   9   2       29.36       28.53      2.03 o 
  -2   9   2      248.37      233.41      3.63 o 
  -1   9   2        2.58        3.06      0.91 o 
   0   9   2      201.70      181.85      3.65 o 
   1   9   2      560.98      540.49      8.54 o 
   2   9   2      133.46      129.18      2.55 o 
   3   9   2      273.52      276.71      5.77 o 
   4   9   2       14.38       18.07      2.66 o 
   5   9   2        8.76        6.89      2.49 o 
   6   9   2      114.94      135.67      4.52 o 
   7   9   2        1.15        1.68      2.37 o 
   8   9   2       26.06        6.59      7.40 o 
  -8  10   2        3.20        2.72      2.49 o 
  -7  10   2       24.01       20.40     10.53 o 
  -6  10   2       25.99       25.73      5.89 o 
  -5  10   2       90.36       88.42      3.92 o 
  -4  10   2      110.62      108.15      3.41 o 
  -3  10   2       77.49       69.11      2.42 o 
  -2  10   2       91.72       93.84      2.75 o 
  -1  10   2       68.01       56.18      2.05 o 
   0  10   2      435.16      420.96      4.49 o 
   1  10   2      496.56      451.58      9.02 o 
   2  10   2      534.91      555.23      6.64 o 
   3  10   2       47.89       40.61      1.49 o 
   4  10   2      144.96      141.93      5.19 o 
   5  10   2        1.22        4.26      2.54 o 
   6  10   2      441.39      464.96      7.90 o 
   7  10   2       17.64        7.57      5.03 o 
   8  10   2       32.69       13.57      8.19 o 
  -7  11   2        1.96        0.44      2.02 o 
  -6  11   2        2.23        0.35      1.94 o 
  -5  11   2        3.61        4.85      1.40 o 
  -4  11   2        7.66       11.85      1.71 o 
  -3  11   2       43.34       41.98      2.93 o 
  -2  11   2       96.74      104.48      3.51 o 
  -1  11   2       47.16       48.94      2.19 o 
   0  11   2     1342.49     1328.49     12.41 o 
   1  11   2       92.88       94.11      3.19 o 
   2  11   2      857.53      850.46      9.05 o 
   3  11   2      313.71      313.66      4.36 o 
   4  11   2       20.22       22.33      3.36 o 
   5  11   2       41.83       46.96      3.91 o 
   6  11   2       25.27       11.04      6.92 o 
   7  11   2        4.95        1.71      2.59 o 
  -7  12   2        0.60       -0.29      3.17 o 
  -6  12   2        0.75       -0.06      1.86 o 
  -5  12   2        3.10        4.16      1.46 o 
  -4  12   2       20.71       23.81      2.53 o 
  -3  12   2       31.28       32.85      2.63 o 
  -2  12   2       42.73       43.39      2.70 o 
  -1  12   2       31.92       38.09      2.41 o 
   0  12   2      731.57      717.69     14.31 o 
   1  12   2       45.50       45.65      2.27 o 
   2  12   2        0.88        2.83      1.49 o 
   3  12   2       13.11       10.48      1.24 o 
   4  12   2      280.13      276.46      6.46 o 
   5  12   2        0.32       -0.62      3.62 o 
   6  12   2       14.11        5.96      2.75 o 
   7  12   2        0.39        0.96      2.34 o 
  -7  13   2        6.41        2.76      3.21 o 
  -6  13   2        3.33        0.80      2.18 o 
  -5  13   2       52.13       50.17      2.47 o 
  -4  13   2       13.59       17.56      2.65 o 
  -3  13   2        0.00        0.34      1.43 o 
  -2  13   2      790.06      797.48      9.24 o 
  -1  13   2       46.99       44.93      2.26 o 
   0  13   2      723.39      738.54      8.35 o 
   1  13   2      262.89      272.63      4.58 o 
   2  13   2        0.95       -0.25      1.67 o 
   3  13   2      483.13      475.76     15.58 o 
   4  13   2        2.17        0.77      0.80 o 
   5  13   2       23.97       28.15      3.33 o 
   6  13   2       21.53       17.90      6.23 o 
  -6  14   2       31.39       12.86      9.10 o 
  -5  14   2       35.65       33.79      5.70 o 
  -4  14   2        4.01        4.68      2.34 o 
  -3  14   2       96.21       83.92      4.10 o 
  -2  14   2        3.33        3.41      1.82 o 
  -1  14   2       46.46       53.44      2.41 o 
   0  14   2       46.14       50.34      2.95 o 
   1  14   2      433.73      425.72      6.09 o 
   2  14   2       48.24       53.80      2.69 o 
   3  14   2       16.59       14.80      1.65 o 
   4  14   2        6.66        8.51      2.72 o 
   5  14   2       10.16        9.38      2.86 o 
   6  14   2       12.83       14.91      4.74 o 
  -6  15   2        6.16        0.71      2.15 o 
  -5  15   2        0.01        0.19      1.68 o 
  -4  15   2        8.45        8.04      2.45 o 
  -3  15   2        3.07        3.62      2.22 o 
  -2  15   2        0.19        0.38      1.59 o 
  -1  15   2        2.13        0.27      1.38 o 
   0  15   2       12.76       13.43      2.55 o 
   1  15   2       36.35       34.32      2.89 o 
   2  15   2        2.99        2.09      1.74 o 
   3  15   2       31.26       28.21      1.98 o 
   4  15   2        6.80        5.42      2.89 o 
   5  15   2        3.70        4.48      3.11 o 
  -5  16   2        8.61        9.04      6.34 o 
  -4  16   2       11.51        4.39      2.81 o 
  -3  16   2       18.62       13.28      2.95 o 
  -2  16   2        2.96        1.47      1.69 o 
  -1  16   2        3.46        3.97      1.69 o 
   0  16   2       35.26       36.11      2.53 o 
   1  16   2       39.39       39.43      3.13 o 
   2  16   2        0.04        1.40      2.46 o 
   3  16   2       10.33        9.89      2.15 o 
   4  16   2        3.99        1.82      3.00 o 
   5  16   2        0.02        2.97      2.57 o 
  -4  17   2       19.83       13.27      5.73 o 
  -3  17   2       14.37        7.23      2.45 o 
  -2  17   2      261.97      280.35      9.27 o 
  -1  17   2       12.82       12.30      2.24 o 
   0  17   2      103.08      110.41      4.39 o 
   1  17   2      115.84      122.03      3.90 o 
   2  17   2        0.11       -0.16      1.66 o 
   3  17   2       86.31       95.79      5.59 o 
   4  17   2        6.49        1.81      3.51 o 
  -3  18   2        5.58        3.78      2.24 o 
  -2  18   2       14.42       16.53      5.21 o 
  -1  18   2        7.35        7.33      2.38 o 
   0  18   2       88.37      103.44      4.32 o 
   1  18   2       34.83       41.37      3.13 o 
   2  18   2        0.50        3.00      1.70 o 
   3  18   2        1.97        3.76      2.53 o 
  -1  19   2       32.67       38.09      3.03 o 
   0  19   2        1.00        1.39      1.85 o 
  -9   1   3        0.00       -0.91      1.85 o 
  -8   1   3        2.66        4.42      2.13 o 
  -7   1   3        4.15        5.03      1.83 o 
  -6   1   3        3.35        1.68      1.61 o 
  -5   1   3      351.72      342.47      4.53 o 
  -4   1   3       39.35       41.97      1.71 o 
  -3   1   3     2107.13     1902.28     13.12 o 
  -2   1   3     2225.91     2253.26     14.45 o 
  -1   1   3       74.31       55.59      0.90 o 
   0   1   3     5113.48     5433.63     34.74 o 
   1   1   3        8.01       10.95      0.57 o 
   2   1   3      800.99      919.24      7.46 o 
   3   1   3      367.71      376.28      5.44 o 
   4   1   3       14.08       20.41      2.26 o 
   5   1   3       21.35       26.68      3.03 o 
   6   1   3        0.01        0.59      2.67 o 
   7   1   3       91.91       93.76      5.66 o 
   8   1   3        9.43       13.40      4.43 o 
   9   1   3        1.22        1.85      6.35 o 
  -9   2   3        2.32        2.15      2.06 o 
  -8   2   3       62.68       71.06      4.05 o 
  -7   2   3        4.69        5.32      1.81 o 
  -6   2   3       31.55       31.14      2.02 o 
  -5   2   3       66.72       62.54      2.03 o 
  -4   2   3      127.07      139.45      2.31 o 
  -3   2   3       36.10       22.87      1.23 o 
  -2   2   3      996.29     1046.36      6.47 o 
  -1   2   3       24.33       25.15      1.31 o 
   0   2   3       49.12       41.99      0.80 o 
   1   2   3     4052.25     4293.36     77.44 o 
   2   2   3      172.41      160.87      2.08 o 
   3   2   3     1122.41      903.24      8.08 o 
   4   2   3      201.29      242.83      4.38 o 
   5   2   3       22.43       10.72      2.04 o 
   6   2   3      362.91      411.00      7.88 o 
   7   2   3       66.06       79.86      5.36 o 
   8   2   3       30.69       36.96      6.41 o 
   9   2   3       12.43       13.07      5.19 o 
  -9   3   3       22.78       18.06      3.11 o 
  -8   3   3        0.59        0.95      2.59 o 
  -7   3   3       80.70       83.90      3.40 o 
  -6   3   3       20.24       25.00      2.06 o 
  -5   3   3       45.09       47.31      2.50 o 
  -4   3   3       81.66      111.46      2.29 o 
  -3   3   3       72.89       57.18      1.29 o 
  -2   3   3      485.86      519.04      3.69 o 
  -1   3   3      492.74      433.63      3.38 o 
   0   3   3     3749.14     3604.33     30.67 o 
   1   3   3      793.47      767.53      6.20 o 
   2   3   3      374.09      426.62      4.35 o 
   3   3   3       28.81       30.39      2.92 o 
   4   3   3      611.20      652.60      5.24 o 
   5   3   3        6.90        7.77      1.97 o 
   6   3   3       57.28       66.68      4.48 o 
   7   3   3        0.39        0.45      1.16 o 
   8   3   3       18.73       25.52      5.86 o 
   9   3   3        3.82       -0.07      4.06 o 
  -9   4   3       16.74       17.59      3.03 o 
  -8   4   3       14.56       14.27      2.59 o 
  -7   4   3        1.60        4.09      2.64 o 
  -6   4   3       10.29        9.07      2.32 o 
  -5   4   3      173.35      179.51      3.37 o 
  -4   4   3       98.23       97.86      3.66 o 
  -3   4   3      295.83      318.85      3.33 o 
  -2   4   3       26.27       26.17      1.66 o 
  -1   4   3      446.54      484.93      3.11 o 
   0   4   3      979.37      921.48      5.48 o 
   1   4   3       16.30       13.51      0.67 o 
   2   4   3      503.97      530.28      3.76 o 
   3   4   3       38.32       36.82      1.82 o 
   4   4   3      754.85      842.29      9.51 o 
   5   4   3        1.61        1.70      1.62 o 
   6   4   3       22.56       23.67      2.52 o 
   7   4   3       20.44       18.05      5.00 o 
   8   4   3        2.28        2.61      2.92 o 
   9   4   3        9.45        4.87      4.15 o 
  -9   5   3       22.55       19.29      3.84 o 
  -8   5   3        1.49        0.28      1.77 o 
  -7   5   3       33.09       38.80      2.69 o 
  -6   5   3       47.50       49.18      2.44 o 
  -5   5   3      296.25      269.15      4.41 o 
  -4   5   3      660.95      732.99      7.74 o 
  -3   5   3      793.27      692.54      5.65 o 
  -2   5   3     4688.28     4934.28     37.33 o 
  -1   5   3       64.19       45.75      1.32 o 
   0   5   3     3619.46     3707.09     73.83 o 
   1   5   3       29.73       39.26      1.05 o 
   2   5   3        2.36       14.02      0.72 o 
   3   5   3       14.54       14.27      1.60 o 
   4   5   3       46.28       47.81      2.37 o 
   5   5   3       53.67       53.86      3.04 o 
   6   5   3        0.03        0.89      2.10 o 
   7   5   3       12.96        8.55      3.11 o 
   8   5   3        0.05       -0.79      2.41 o 
  -9   6   3        0.29       -0.81      3.50 o 
  -8   6   3        5.10        5.24      2.55 o 
  -7   6   3        3.01        3.50      2.35 o 
  -6   6   3       11.52        8.87      2.37 o 
  -5   6   3       10.88       14.31      1.90 o 
  -4   6   3        0.29       -0.37      1.08 o 
  -3   6   3      319.46      349.77      3.07 o 
  -2   6   3      723.47      722.89      5.50 o 
  -1   6   3       23.83       39.52      1.42 o 
   0   6   3      565.16      593.69      5.60 o 
   1   6   3     2446.88     2384.98     17.98 o 
   2   6   3       63.00       65.23      1.15 o 
   3   6   3      748.46      712.04      7.95 o 
   4   6   3        0.90        0.75      1.48 o 
   5   6   3       80.33       78.74      3.33 o 
   6   6   3       23.35       28.64      2.66 o 
   7   6   3       14.80        8.64      4.52 o 
   8   6   3        9.14        4.84      3.31 o 
  -8   7   3        0.00        0.52      1.70 o 
  -7   7   3        3.79        3.58      1.88 o 
  -6   7   3        0.32        0.71      1.26 o 
  -5   7   3       68.05       63.63      4.31 o 
  -4   7   3      344.91      372.34      3.77 o 
  -3   7   3        2.04        4.47      1.10 o 
  -2   7   3     1214.71     1358.14     11.66 o 
  -1   7   3     1532.63     1550.33     11.86 o 
   0   7   3      393.09      386.11      3.56 o 
   1   7   3      168.88      135.38      2.42 o 
   2   7   3      792.64      858.41      7.32 o 
   3   7   3      231.66      210.69      3.58 o 
   4   7   3       10.17       10.42      2.16 o 
   5   7   3       19.91       25.89      2.57 o 
   6   7   3       22.07       25.09      3.26 o 
   7   7   3        3.28        3.69      2.55 o 
   8   7   3        4.22        3.09      3.17 o 
  -8   8   3       16.34        6.77      4.52 o 
  -7   8   3        8.09        6.88      2.24 o 
  -6   8   3        1.37        2.22      1.93 o 
  -5   8   3        2.76        2.75      1.42 o 
  -4   8   3       78.49       74.52      2.28 o 
  -3   8   3      404.73      389.68      4.11 o 
  -2   8   3        8.21       11.19      1.64 o 
  -1   8   3      392.20      332.62      3.02 o 
   0   8   3       38.46       61.65      1.69 o 
   1   8   3       12.98       11.46      1.05 o 
   2   8   3      848.50      850.76      8.07 o 
   3   8   3      232.64      206.14      3.69 o 
   4   8   3      382.24      377.11      5.79 o 
   5   8   3      163.64      158.67      4.54 o 
   6   8   3        0.08       -0.33      1.80 o 
   7   8   3        7.34        2.06      2.36 o 
   8   8   3        4.60        1.73      2.77 o 
  -8   9   3        5.30        3.57      2.81 o 
  -7   9   3       27.59       28.57      8.01 o 
  -6   9   3       46.40       54.69      4.93 o 
  -5   9   3      124.36      124.55      2.76 o 
  -4   9   3       50.30       53.50      2.33 o 
  -3   9   3      189.34      168.59      2.67 o 
  -2   9   3      341.11      366.84      4.25 o 
  -1   9   3      221.82      203.50      2.82 o 
   0   9   3      208.07      176.60      2.70 o 
   1   9   3       52.27       50.98      1.87 o 
   2   9   3       97.97       98.89      2.47 o 
   3   9   3        0.03        1.06      1.79 o 
   4   9   3      306.12      311.86      5.81 o 
   5   9   3        0.00        1.29      2.15 o 
   6   9   3       12.60       10.83      3.28 o 
   7   9   3        0.45       -1.62      2.83 o 
   8   9   3       43.20       17.89     10.46 o 
  -8  10   3        4.81        1.07      2.21 o 
  -7  10   3        0.31        3.23      2.45 o 
  -6  10   3       57.88       65.59      3.39 o 
  -5  10   3        1.80        2.03      1.38 o 
  -4  10   3       38.38       34.03      1.87 o 
  -3  10   3       66.19       64.07      2.55 o 
  -2  10   3       70.38       69.85      2.30 o 
  -1  10   3        0.17       -0.27      0.76 o 
   0  10   3       10.63       17.28      1.47 o 
   1  10   3      144.70      142.72      2.89 o 
   2  10   3        2.36        3.38      1.21 o 
   3  10   3       34.55       28.07      3.42 o 
   4  10   3      135.96      154.63      4.08 o 
   5  10   3        0.77        1.19      1.72 o 
   6  10   3        1.41       -0.53      1.94 o 
   7  10   3        0.02       -0.04      2.36 o 
  -7  11   3        7.32        2.60      2.96 o 
  -6  11   3       15.21        8.92      3.53 o 
  -5  11   3        0.01       -0.79      1.22 o 
  -4  11   3      422.08      418.81      5.26 o 
  -3  11   3       28.02       25.40      2.18 o 
  -2  11   3        9.99        8.45      1.70 o 
  -1  11   3      675.97      637.67      5.99 o 
   0  11   3      129.04      127.72      2.51 o 
   1  11   3      247.86      272.63      5.69 o 
   2  11   3      312.51      289.28      4.73 o 
   3  11   3       31.21       22.99      2.32 o 
   4  11   3      266.26      284.42      6.73 o 
   5  11   3       11.15        9.13      2.52 o 
   6  11   3        0.58        0.69      2.36 o 
   7  11   3        2.57        0.39      2.31 o 
  -7  12   3        5.07        1.29      2.27 o 
  -6  12   3        0.61       -0.40      1.81 o 
  -5  12   3        0.66        0.91      1.38 o 
  -4  12   3      161.23      159.94      3.55 o 
  -3  12   3      252.50      262.74      5.24 o 
  -2  12   3      490.97      471.81      8.95 o 
  -1  12   3      506.07      509.38      5.76 o 
   0  12   3      167.20      179.29      3.59 o 
   1  12   3        4.97        6.05      1.71 o 
   2  12   3     1238.40     1254.40     17.31 o 
   3  12   3        0.81        0.95      1.08 o 
   4  12   3      281.46      308.36      6.45 o 
   5  12   3       42.08       33.94      3.75 o 
   6  12   3       13.75       14.43      6.67 o 
   7  12   3        8.69        6.09      3.29 o 
  -7  13   3        6.91        2.44      2.50 o 
  -6  13   3       44.14       38.69      8.12 o 
  -5  13   3       17.86       13.39      3.09 o 
  -4  13   3      110.61      118.82      4.68 o 
  -3  13   3        1.43        1.38      2.12 o 
  -2  13   3       16.04       27.33      2.65 o 
  -1  13   3       34.87       31.00      2.04 o 
   0  13   3       46.74       44.77      2.70 o 
   1  13   3      121.74      121.81      2.92 o 
   2  13   3       24.77       21.83      2.42 o 
   3  13   3        3.62        1.80      1.19 o 
   4  13   3        6.23        7.52      2.29 o 
   5  13   3        5.69        5.30      2.50 o 
   6  13   3       12.73        6.34      3.53 o 
  -6  14   3        2.39        0.26      2.21 o 
  -5  14   3        1.33        1.08      1.76 o 
  -4  14   3       22.13       19.98      4.07 o 
  -3  14   3      172.93      173.95      5.60 o 
  -2  14   3       83.76       81.26      3.36 o 
  -1  14   3       35.83       28.37      2.56 o 
   0  14   3       19.46       17.49      1.97 o 
   1  14   3       51.93       48.15      2.84 o 
   2  14   3      100.80      101.20      3.87 o 
   3  14   3        2.16        2.01      1.40 o 
   4  14   3       18.23       19.46      3.26 o 
   5  14   3       10.29        7.97      2.77 o 
   6  14   3        7.19        7.57      3.24 o 
  -5  15   3        4.59        3.63      1.92 o 
  -4  15   3      277.64      295.56      6.89 o 
  -3  15   3        1.47        0.67      1.67 o 
  -2  15   3       21.68       23.01      2.62 o 
  -1  15   3      472.11      455.76      8.03 o 
   0  15   3       60.35       55.23      3.10 o 
   1  15   3      197.30      205.19      4.73 o 
   2  15   3        2.94        3.74      1.78 o 
   3  15   3       14.28        7.87      2.45 o 
   4  15   3       29.94       38.53      5.07 o 
   5  15   3       15.48        7.26      3.93 o 
  -5  16   3       19.43       12.50      2.66 o 
  -4  16   3        4.23        3.19      1.96 o 
  -3  16   3       67.48       63.65      3.48 o 
  -2  16   3       31.43       35.85      3.56 o 
  -1  16   3      130.03      136.43      4.76 o 
   0  16   3       38.26       41.78      2.84 o 
   1  16   3        0.34        1.65      2.34 o 
   2  16   3      153.75      153.01      4.02 o 
   3  16   3        9.79       11.00      2.60 o 
   4  16   3       33.41       35.37      6.66 o 
  -4  17   3        0.00        1.90      1.94 o 
  -3  17   3        1.44        0.55      2.72 o 
  -2  17   3        0.22        0.88      2.17 o 
  -1  17   3       13.14       13.19      2.13 o 
   0  17   3        2.44        4.87      1.86 o 
   1  17   3        0.18        0.24      1.75 o 
   2  17   3        0.02        1.40      2.83 o 
   3  17   3        2.92        2.28      2.36 o 
  -3  18   3        0.02        1.01      2.07 o 
  -2  18   3        0.34        0.93      2.15 o 
  -1  18   3       41.02       42.30      3.17 o 
   0  18   3       37.60       42.02      3.43 o 
   1  18   3       51.65       63.27      3.34 o 
   2  18   3       33.25       35.30      3.65 o 
  -9   0   4        0.66        1.60      3.36 o 
  -8   0   4       22.38       19.97      3.19 o 
  -7   0   4       11.70       12.44      2.80 o 
  -6   0   4        2.07        8.26      2.82 o 
  -5   0   4       35.13       44.36      5.34 o 
  -4   0   4       16.61       22.18      2.37 o 
  -3   0   4       81.47       30.29      1.60 o 
  -2   0   4     1142.67     1143.84      9.76 o 
  -1   0   4     8485.05     8817.44     70.97 o 
   0   0   4     4163.30     3847.32     47.89 o 
   1   0   4     6177.99     6934.43     70.05 o 
   2   0   4      279.83      327.99      3.36 o 
   3   0   4      458.23      399.18      5.11 o 
   4   0   4      191.77      206.28      6.48 o 
   5   0   4       15.39        4.79      5.27 o 
   6   0   4      116.54      144.89      7.70 o 
   7   0   4        8.71        7.44      4.98 o 
   8   0   4       21.37       32.67      7.31 o 
   9   0   4        3.52        4.06      6.10 o 
  -9   1   4        1.91        1.22      1.98 o 
  -8   1   4        7.06        7.96      2.01 o 
  -7   1   4       58.38       65.42      2.73 o 
  -6   1   4      112.81      128.06      3.28 o 
  -5   1   4      174.33      195.96      3.31 o 
  -4   1   4      148.05      201.34      2.70 o 
  -3   1   4      293.49      282.91      2.65 o 
  -2   1   4       44.47       39.70      1.42 o 
  -1   1   4     1141.31     1026.10      5.68 o 
   0   1   4      582.98      630.37      3.30 o 
   1   1   4      180.23      167.66      1.63 o 
   2   1   4        4.99        1.98      0.98 o 
   3   1   4       15.66       40.77      1.53 o 
   4   1   4       73.89       64.68      3.59 o 
   5   1   4       17.30       13.93      3.20 o 
   6   1   4       19.69       20.74      4.17 o 
   7   1   4       15.68       19.80      4.86 o 
   8   1   4        9.05       14.97      5.36 o 
   9   1   4        9.27        8.89      5.84 o 
  -9   2   4        0.64        2.54      2.43 o 
  -8   2   4        2.66        2.54      1.69 o 
  -7   2   4       11.14       12.81      2.48 o 
  -6   2   4       10.63       12.04      2.06 o 
  -5   2   4        0.01       -0.07      1.08 o 
  -4   2   4       25.41       25.75      1.51 o 
  -3   2   4       72.68       98.58      1.64 o 
  -2   2   4      122.00      124.20      1.82 o 
  -1   2   4       21.32       19.87      0.86 o 
   0   2   4     1134.15     1208.21      8.64 o 
   1   2   4       48.95       44.90      1.12 o 
   2   2   4      197.93      187.67      2.78 o 
   3   2   4      280.86      297.98      4.69 o 
   4   2   4       33.65       24.07      1.95 o 
   5   2   4       27.90       37.22      4.46 o 
   6   2   4       16.50       16.24      3.41 o 
   7   2   4        0.03       -2.52      3.02 o 
   8   2   4        8.23       10.77      4.28 o 
   9   2   4        0.68        1.14      3.85 o 
  -9   3   4       15.61       18.35      3.28 o 
  -8   3   4       30.35       33.43      3.21 o 
  -7   3   4      101.11      106.01      3.79 o 
  -6   3   4      150.83      157.70      3.69 o 
  -5   3   4      164.83      143.52      3.07 o 
  -4   3   4      210.29      189.40      2.80 o 
  -3   3   4        0.08        1.48      0.68 o 
  -2   3   4      108.62      116.29      1.43 o 
  -1   3   4      263.45      323.64      2.60 o 
   0   3   4      143.32      103.06      1.72 o 
   1   3   4      784.27      814.22      5.36 o 
   2   3   4      463.19      480.56      3.59 o 
   3   3   4       27.08       43.08      1.13 o 
   4   3   4       12.49       16.30      1.93 o 
   5   3   4        1.91       -0.11      0.77 o 
   6   3   4      117.31      108.51      4.97 o 
   7   3   4       26.42       22.44      2.93 o 
   8   3   4       20.73       14.52      7.05 o 
  -9   4   4        0.01        1.50      2.85 o 
  -8   4   4        2.99        2.89      2.16 o 
  -7   4   4       44.65       44.62      3.00 o 
  -6   4   4       34.69       33.96      3.35 o 
  -5   4   4       44.92       38.73      2.10 o 
  -4   4   4      325.56      352.23      5.91 o 
  -3   4   4      464.44      416.83      3.94 o 
  -2   4   4       39.97       48.81      1.35 o 
  -1   4   4     2236.05     2216.00     33.10 o 
   0   4   4       23.88       21.62      1.45 o 
   1   4   4     2069.42     2107.94     12.32 o 
   2   4   4      784.94      808.13      5.48 o 
   3   4   4      458.28      458.49      5.53 o 
   4   4   4      290.14      336.83      4.68 o 
   5   4   4       10.50       11.11      2.62 o 
   6   4   4       11.03       15.66      2.35 o 
   7   4   4       28.57       13.27     10.07 o 
   8   4   4        0.31        0.62      2.54 o 
  -9   5   4        2.11       -0.44      2.49 o 
  -8   5   4        1.53        1.39      1.66 o 
  -7   5   4        0.11        0.53      1.26 o 
  -6   5   4       18.72       16.57      2.04 o 
  -5   5   4        0.23        1.34      1.97 o 
  -4   5   4      271.61      260.31      4.34 o 
  -3   5   4      118.28      113.99      2.01 o 
  -2   5   4     2108.71     2072.09     12.88 o 
  -1   5   4       11.53       13.12      0.63 o 
   0   5   4      253.03      322.69      2.12 o 
   1   5   4      126.64      121.47      1.41 o 
   2   5   4     2541.53     2670.18     17.96 o 
   3   5   4      105.99       99.71      4.15 o 
   4   5   4       78.17       84.75      3.28 o 
   5   5   4        1.46        3.08      1.60 o 
   6   5   4       54.16       63.57      4.78 o 
   7   5   4       18.77       14.82      7.35 o 
   8   5   4        2.75        2.25      3.77 o 
  -9   6   4        1.31       -1.88      3.37 o 
  -8   6   4        0.05        0.35      1.96 o 
  -7   6   4       18.55       19.95      2.55 o 
  -6   6   4       10.28       10.39      2.76 o 
  -5   6   4      142.16      147.38      3.22 o 
  -4   6   4      105.46      116.40      2.68 o 
  -3   6   4      242.83      235.43      2.53 o 
  -2   6   4      710.65      759.65      5.73 o 
  -1   6   4      452.39      468.22      4.17 o 
   0   6   4     5634.06     6070.06    149.82 o 
   1   6   4      516.69      500.65      4.32 o 
   2   6   4      552.98      540.18      4.27 o 
   3   6   4      111.03      117.34      5.15 o 
   4   6   4       85.54      107.38      3.42 o 
   5   6   4       18.74       22.40      2.19 o 
   6   6   4        0.01        0.74      1.75 o 
   7   6   4        0.06       -0.02      2.02 o 
   8   6   4        4.68        2.15      2.32 o 
  -8   7   4       30.76       27.87      7.94 o 
  -7   7   4       42.20       46.61      3.40 o 
  -6   7   4      130.00      139.49      3.57 o 
  -5   7   4       52.31       53.63      2.42 o 
  -4   7   4      289.02      322.70      3.51 o 
  -3   7   4        1.44       -0.10      0.76 o 
  -2   7   4       31.43       33.51      1.20 o 
  -1   7   4        0.43        3.98      0.78 o 
   0   7   4        0.86        2.54      0.85 o 
   1   7   4       23.29       27.22      1.85 o 
   2   7   4        0.08       -0.26      0.39 o 
   3   7   4       40.46       32.96      2.58 o 
   4   7   4      123.07      130.54      4.08 o 
   5   7   4      119.53      120.66      3.74 o 
   6   7   4       28.18       28.67      3.08 o 
   7   7   4       51.98       70.14      5.23 o 
   8   7   4        0.83       -0.59      2.25 o 
  -8   8   4        1.94        2.00      2.15 o 
  -7   8   4        0.01       -0.69      1.43 o 
  -6   8   4       38.05       44.11      2.60 o 
  -5   8   4       13.38       13.59      2.12 o 
  -4   8   4      200.91      220.94      3.11 o 
  -3   8   4       78.59       77.25      1.88 o 
  -2   8   4       16.24       12.78      0.98 o 
  -1   8   4      633.32      586.68      5.40 o 
   0   8   4      244.47      285.93      2.71 o 
   1   8   4      170.87      144.79      2.58 o 
   2   8   4        4.63        5.04      1.17 o 
   3   8   4       13.60       11.69      1.65 o 
   4   8   4      179.17      188.19      4.07 o 
   5   8   4        0.32        2.75      1.98 o 
   6   8   4      135.02      144.55      4.33 o 
   7   8   4        0.02       -0.73      2.33 o 
   8   8   4        1.61        0.90      2.93 o 
  -8   9   4       37.89       26.77     13.11 o 
  -7   9   4        1.36        3.49      1.91 o 
  -6   9   4      133.76      139.52      4.04 o 
  -5   9   4        0.80        0.85      1.32 o 
  -4   9   4       12.04       13.10      1.79 o 
  -3   9   4      165.47      149.93      3.06 o 
  -2   9   4      369.40      372.44      4.76 o 
  -1   9   4       40.86       26.40      1.72 o 
   0   9   4       10.31       19.18      1.35 o 
   1   9   4       19.17       15.45      1.60 o 
   2   9   4      125.69      118.89      2.67 o 
   3   9   4       56.13       60.34      3.66 o 
   4   9   4       39.32       44.86      3.02 o 
   5   9   4       56.08       58.07      3.75 o 
   6   9   4        0.56        1.61      3.15 o 
   7   9   4        1.36        0.84      2.70 o 
  -8  10   4        0.17        1.28      3.39 o 
  -7  10   4        1.52        2.07      2.73 o 
  -6  10   4        9.09        6.37      2.38 o 
  -5  10   4      187.59      197.30      4.53 o 
  -4  10   4        4.09        6.03      1.34 o 
  -3  10   4      303.35      277.43      3.93 o 
  -2  10   4      390.40      371.83      5.31 o 
  -1  10   4       86.24       80.46      2.91 o 
   0  10   4      600.21      604.43      5.75 o 
   1  10   4      119.99      111.46      2.33 o 
   2  10   4      259.25      260.67      4.34 o 
   3  10   4       73.03       66.72     11.23 o 
   4  10   4      119.13      128.60      5.13 o 
   5  10   4       53.79       69.18      4.24 o 
   6  10   4       43.43       34.39      7.84 o 
   7  10   4       14.45        3.07      3.22 o 
  -7  11   4        5.09        2.54      2.69 o 
  -6  11   4        3.81        1.85      2.02 o 
  -5  11   4       49.28       58.07      2.50 o 
  -4  11   4        8.78       10.48      1.78 o 
  -3  11   4      213.66      199.21      3.09 o 
  -2  11   4      201.37      193.36      3.89 o 
  -1  11   4        4.95        2.22      0.94 o 
   0  11   4      222.07      209.14      2.97 o 
   1  11   4      214.10      202.99      3.32 o 
   2  11   4        3.35        3.44      1.28 o 
   3  11   4      141.84      129.71      3.29 o 
   4  11   4       47.11       45.51      3.31 o 
   5  11   4       27.95       25.30      3.14 o 
   6  11   4       26.61       22.60      3.32 o 
   7  11   4        0.71       -0.32      2.30 o 
  -7  12   4        0.07       -0.09      1.67 o 
  -6  12   4       11.34        6.03      2.60 o 
  -5  12   4        0.13        0.61      1.32 o 
  -4  12   4       64.20       63.75      2.73 o 
  -3  12   4        2.86        3.12      1.27 o 
  -2  12   4        1.85        2.69      1.67 o 
  -1  12   4       36.08       35.91      1.76 o 
   0  12   4       51.11       45.92      2.35 o 
   1  12   4        3.44        3.45      1.33 o 
   2  12   4       46.41       46.92      2.12 o 
   3  12   4       12.10       12.08      0.85 o 
   4  12   4       12.31       10.95      2.26 o 
   5  12   4        0.02        0.19      2.40 o 
   6  12   4        0.00        0.90      3.12 o 
  -6  13   4       11.38        7.44      4.36 o 
  -5  13   4       61.53       65.69      3.91 o 
  -4  13   4       20.62       17.69      1.96 o 
  -3  13   4      169.60      166.92      3.85 o 
  -2  13   4        2.30        3.48      1.53 o 
  -1  13   4        0.18        0.86      1.06 o 
   0  13   4      168.87      171.19      3.11 o 
   1  13   4      107.09       98.27      4.47 o 
   2  13   4       67.39       69.67      2.81 o 
   3  13   4      129.71      130.79      5.99 o 
   4  13   4        2.80        3.03      2.00 o 
   5  13   4       40.72       42.02      3.71 o 
   6  13   4       16.41       13.82      4.14 o 
  -6  14   4       10.65        4.68      3.29 o 
  -5  14   4      160.20      168.30      5.30 o 
  -4  14   4       26.49       20.06      2.12 o 
  -3  14   4       39.09       42.59      3.07 o 
  -2  14   4      451.41      461.25     12.99 o 
  -1  14   4       20.86       18.63      1.96 o 
   0  14   4      271.98      285.34      4.01 o 
   1  14   4       10.61        7.63      1.83 o 
   2  14   4       47.51       56.23      3.18 o 
   3  14   4       75.20       73.06      4.76 o 
   4  14   4        0.71        3.46      2.11 o 
   5  14   4       63.34       72.62      4.21 o 
  -5  15   4        0.05        0.04      1.65 o 
  -4  15   4        3.46        4.43      2.60 o 
  -3  15   4       76.42       72.06      3.64 o 
  -2  15   4        0.93       -0.81      1.86 o 
  -1  15   4       16.65       17.05      2.15 o 
   0  15   4        0.16        0.74      1.24 o 
   1  15   4        8.12        6.55      2.21 o 
   2  15   4        7.81        9.17      2.50 o 
   3  15   4       15.46       17.08      2.72 o 
   4  15   4        1.26        3.09      2.65 o 
   5  15   4       13.08       10.53      3.04 o 
  -4  16   4       15.30       10.86      2.68 o 
  -3  16   4        5.64        4.78      2.07 o 
  -2  16   4       40.13       38.36      2.95 o 
  -1  16   4        1.54        0.27      1.38 o 
   0  16   4       63.54       77.93      3.55 o 
   1  16   4        3.77        3.53      2.24 o 
   2  16   4       13.61       17.95      2.55 o 
   3  16   4       43.72       39.51      8.74 o 
   4  16   4        0.06       -1.31      2.49 o 
  -4  17   4        6.43        9.12      3.09 o 
  -3  17   4       90.63       97.76      6.53 o 
  -2  17   4        0.08        2.00      1.90 o 
  -1  17   4       28.58       37.29      3.03 o 
   0  17   4        0.69       -0.65      1.51 o 
   1  17   4       33.62       33.69      2.57 o 
   2  17   4        0.11        0.91      1.78 o 
   3  17   4       81.61       88.46      4.65 o 
  -2  18   4       16.16       14.05      3.38 o 
  -1  18   4        0.19        0.89      3.01 o 
   0  18   4       42.68       44.41      2.80 o 
   1  18   4        0.87        1.09      1.95 o 
   2  18   4       21.04       21.40      3.94 o 
  -9   1   5        0.23        1.91      2.05 o 
  -8   1   5        4.11        2.61      1.77 o 
  -7   1   5        3.26        0.79      1.44 o 
  -6   1   5        6.73        5.83      1.55 o 
  -5   1   5       38.54       38.06      1.89 o 
  -4   1   5      568.92      611.52      5.84 o 
  -3   1   5       92.76       85.36      1.77 o 
  -2   1   5     1405.57     1562.87      9.01 o 
  -1   1   5       20.12       19.66      0.74 o 
   0   1   5     1454.14     1370.96      7.07 o 
   1   1   5       62.26       67.77      1.11 o 
   2   1   5     2657.30     2701.41     18.61 o 
   3   1   5      836.34      843.45      6.45 o 
   4   1   5       74.00       90.20      1.97 o 
   5   1   5      325.33      333.85      4.68 o 
   6   1   5        0.23       -0.52      1.75 o 
   7   1   5       14.17       15.13      2.65 o 
   8   1   5        5.37        6.27      4.88 o 
  -9   2   5       14.84       19.11      2.83 o 
  -8   2   5        0.82        1.68      1.67 o 
  -7   2   5       15.82       17.44      2.09 o 
  -6   2   5      161.53      170.85      5.13 o 
  -5   2   5      275.52      245.75      3.52 o 
  -4   2   5      644.76      752.29      6.65 o 
  -3   2   5     2710.16     2445.25     16.02 o 
  -2   2   5      163.08      167.59      2.01 o 
  -1   2   5     2561.60     2630.79     19.43 o 
   0   2   5      145.42      215.75      1.85 o 
   1   2   5       45.42       27.05      0.70 o 
   2   2   5     1911.38     1846.24     14.03 o 
   3   2   5      282.43      306.36      3.44 o 
   4   2   5      711.49      796.56      7.90 o 
   5   2   5        0.67        0.97      0.80 o 
   6   2   5        2.97        5.20      1.23 o 
   7   2   5        0.65        0.16      0.93 o 
   8   2   5       10.48        5.23      4.93 o 
  -9   3   5       18.88       20.56      3.52 o 
  -8   3   5       34.82       42.29      2.94 o 
  -7   3   5        4.04        4.88      1.95 o 
  -6   3   5        7.13        8.92      2.17 o 
  -5   3   5      100.99      102.07      2.52 o 
  -4   3   5        2.99        4.30      1.34 o 
  -3   3   5      100.28       92.23      1.62 o 
  -2   3   5      101.06      119.93      1.63 o 
  -1   3   5       85.18       86.94      1.21 o 
   0   3   5     1449.29     1479.43     10.31 o 
   1   3   5       60.94       60.27      1.03 o 
   2   3   5       65.31       54.70      1.54 o 
   3   3   5      120.24      129.44      3.37 o 
   4   3   5       33.37       29.17      1.44 o 
   5   3   5      142.03      143.04      4.87 o 
   6   3   5        0.19       -1.00      1.00 o 
   7   3   5        7.88        2.83      2.58 o 
   8   3   5        2.32        0.30      2.45 o 
  -9   4   5        6.95        8.14      2.88 o 
  -8   4   5        8.30        7.51      2.89 o 
  -7   4   5       46.06       49.28      3.04 o 
  -6   4   5       60.18       63.33      2.83 o 
  -5   4   5       28.99       30.90      2.47 o 
  -4   4   5      151.66      153.17      2.79 o 
  -3   4   5       69.21       79.01      1.52 o 
  -2   4   5      106.13      107.78      1.62 o 
  -1   4   5      349.26      367.16      5.75 o 
   0   4   5      229.81      302.35      3.44 o 
   1   4   5       80.65       88.27      1.46 o 
   2   4   5        0.34        0.11      0.52 o 
   3   4   5        0.04        0.59      1.93 o 
   4   4   5      395.31      425.05      7.22 o 
   5   4   5        2.39        3.45      2.01 o 
   6   4   5       16.67       18.53      3.83 o 
   7   4   5        0.52        0.52      2.11 o 
   8   4   5        4.61        0.48      2.96 o 
  -9   5   5        9.74        5.73      4.24 o 
  -8   5   5       27.24       24.91      6.13 o 
  -7   5   5       35.15       36.44      3.10 o 
  -6   5   5       37.68       47.81      3.64 o 
  -5   5   5        0.25        2.66      1.64 o 
  -4   5   5        5.74        5.96      1.39 o 
  -3   5   5      320.90      334.90      4.73 o 
  -2   5   5        7.29       16.74      1.45 o 
  -1   5   5      388.08      349.57      5.21 o 
   0   5   5      309.20      249.09      3.19 o 
   1   5   5      147.37      134.32      1.55 o 
   2   5   5     1441.62     1539.26     10.59 o 
   3   5   5      742.08      670.97     12.10 o 
   4   5   5      108.26      120.49      3.44 o 
   5   5   5      369.95      370.58      6.15 o 
   6   5   5        3.27        0.16      2.52 o 
   7   5   5       12.40        5.88      5.13 o 
   8   5   5        0.50        0.66      2.63 o 
  -8   6   5        0.68        1.50      2.53 o 
  -7   6   5       15.22       16.86      2.48 o 
  -6   6   5        6.85        5.50      2.43 o 
  -5   6   5       94.69       83.57      2.76 o 
  -4   6   5       72.97       92.12      3.09 o 
  -3   6   5      384.98      339.47      3.94 o 
  -2   6   5      235.79      293.54      2.95 o 
  -1   6   5      647.86      633.92      4.28 o 
   0   6   5      189.15      161.81      3.20 o 
   1   6   5        6.16        9.68      0.66 o 
   2   6   5      260.29      234.15      2.80 o 
   3   6   5      163.96      168.21      6.58 o 
   4   6   5       23.61       26.16      2.19 o 
   5   6   5        0.05        1.71      1.95 o 
   6   6   5       22.67       19.73      2.97 o 
   7   6   5        1.06       -0.92      2.38 o 
   8   6   5        2.72        3.82      3.83 o 
  -8   7   5        0.28       -1.28      2.28 o 
  -7   7   5        8.34        9.64      3.31 o 
  -6   7   5        0.85        2.19      2.03 o 
  -5   7   5       31.01       34.32      2.90 o 
  -4   7   5        1.31        1.57      1.03 o 
  -3   7   5        0.26       -0.38      0.82 o 
  -2   7   5       46.20       65.67      1.34 o 
  -1   7   5      224.02      248.16      2.91 o 
   0   7   5       91.53       61.48      3.02 o 
   1   7   5      720.26      684.80      7.06 o 
   2   7   5       21.97       36.11      1.42 o 
   3   7   5       30.04       33.71      2.04 o 
   4   7   5       95.19       98.85      5.41 o 
   5   7   5       23.89       25.99      2.85 o 
   6   7   5        0.09        1.27      2.21 o 
   7   7   5        0.24       -0.08      2.25 o 
   8   7   5        3.29        3.03      4.08 o 
  -8   8   5        0.10        0.23      1.83 o 
  -7   8   5      127.77      132.12      4.22 o 
  -6   8   5       44.16       45.27      2.66 o 
  -5   8   5      117.04      120.96      2.60 o 
  -4   8   5      500.22      489.44      4.69 o 
  -3   8   5        0.72        1.01      0.86 o 
  -2   8   5      899.06      881.25      6.88 o 
  -1   8   5        0.08        0.12      0.69 o 
   0   8   5      167.73      158.24      1.76 o 
   1   8   5      238.40      264.39      3.14 o 
   2   8   5        0.29        1.05      0.65 o 
   3   8   5      266.18      282.65      4.14 o 
   4   8   5        0.01        1.75      2.04 o 
   5   8   5        1.47        1.72      2.67 o 
   6   8   5        0.28       -0.43      2.13 o 
   7   8   5        7.16        1.46      2.39 o 
  -8   9   5        0.05       -0.07      2.08 o 
  -7   9   5        4.07        4.72      2.08 o 
  -6   9   5        0.08       -0.29      1.41 o 
  -5   9   5       35.95       35.61      2.22 o 
  -4   9   5        0.97        2.16      1.68 o 
  -3   9   5       21.41       25.57      1.64 o 
  -2   9   5        7.80        7.52      1.32 o 
  -1   9   5      483.47      497.92      6.73 o 
   0   9   5       24.95       28.74      0.97 o 
   1   9   5      292.16      271.96      3.14 o 
   2   9   5       67.13       66.37      1.67 o 
   3   9   5       57.33       52.21      3.51 o 
   4   9   5       21.61       27.16      2.35 o 
   5   9   5       48.88       52.26      3.27 o 
   6   9   5       33.80       26.60      7.65 o 
   7   9   5       21.99        5.50      4.08 o 
  -7  10   5        5.13        2.98      2.97 o 
  -6  10   5        0.00        2.71      2.04 o 
  -5  10   5        0.12        0.91      1.50 o 
  -4  10   5       20.16       17.08      1.67 o 
  -3  10   5       72.40       72.78      2.44 o 
  -2  10   5      119.44      122.92      2.52 o 
  -1  10   5      445.58      435.69      5.45 o 
   0  10   5        1.84        2.61      0.96 o 
   1  10   5       77.41       83.56      3.79 o 
   2  10   5      254.18      242.97      4.50 o 
   3  10   5      173.13      175.92     17.60 o 
   4  10   5       34.28       47.94      3.11 o 
   5  10   5       57.51       67.84      8.01 o 
   6  10   5       10.41        8.86      2.95 o 
   7  10   5        0.01       -0.08      2.06 o 
  -7  11   5        5.31        2.19      2.49 o 
  -6  11   5       10.55        6.44      2.45 o 
  -5  11   5       47.14       50.94      2.80 o 
  -4  11   5       12.15       11.87      1.51 o 
  -3  11   5        4.19        3.85      1.26 o 
  -2  11   5        3.12        3.88      1.07 o 
  -1  11   5      223.85      223.81      3.86 o 
   0  11   5      265.28      265.04      3.20 o 
   1  11   5      856.25      856.38      8.84 o 
   2  11   5       15.46       10.32      1.56 o 
   3  11   5      128.47      118.28      5.71 o 
   4  11   5      205.86      209.81      5.90 o 
   5  11   5       12.64       11.01      2.50 o 
   6  11   5       48.37       55.12      4.75 o 
  -7  12   5       23.61       19.68      5.32 o 
  -6  12   5       17.14       14.49      4.24 o 
  -5  12   5        9.27        7.57      1.93 o 
  -4  12   5       44.83       50.62      3.31 o 
  -3  12   5       50.99       60.16      2.81 o 
  -2  12   5      234.24      245.24      4.49 o 
  -1  12   5      262.59      239.03      6.06 o 
   0  12   5      216.73      203.32      3.39 o 
   1  12   5      237.73      228.65      3.31 o 
   2  12   5        2.33        3.46      1.40 o 
   3  12   5       58.26       59.40      3.06 o 
   4  12   5        0.03        1.28      2.40 o 
   5  12   5       23.65       29.96      3.81 o 
   6  12   5       16.34       20.63      3.38 o 
  -6  13   5       11.21        4.72      2.83 o 
  -5  13   5        0.60        0.46      1.17 o 
  -4  13   5        2.73        5.88      2.36 o 
  -3  13   5      193.78      188.99      3.57 o 
  -2  13   5       23.51       18.14      2.07 o 
  -1  13   5       72.10       65.99      3.00 o 
   0  13   5       16.95       16.23      1.51 o 
   1  13   5       12.30        7.97      1.70 o 
   2  13   5        7.13        9.68      2.12 o 
   3  13   5        0.03       -0.27      0.78 o 
   4  13   5       14.74       15.09      3.39 o 
   5  13   5        9.20        6.09      3.96 o 
   6  13   5        1.34        3.64      3.17 o 
  -6  14   5        0.00        0.61      1.89 o 
  -5  14   5       41.00       44.66      7.36 o 
  -4  14   5        1.96        0.31      1.54 o 
  -3  14   5       20.51       18.70      2.00 o 
  -2  14   5       10.64       11.83      2.02 o 
  -1  14   5       21.33       17.36      3.41 o 
   0  14   5        7.55       11.27      1.99 o 
   1  14   5       23.31       25.50      1.69 o 
   2  14   5        0.00       -0.95      1.34 o 
   3  14   5       48.33       52.06      3.54 o 
   4  14   5        4.96        5.87      2.46 o 
   5  14   5        2.88        4.84      2.64 o 
  -5  15   5        1.27       -0.53      1.62 o 
  -4  15   5        0.05       -1.32      1.65 o 
  -3  15   5       10.27        8.64      1.89 o 
  -2  15   5        7.82        3.17      2.34 o 
  -1  15   5      137.28      147.21      4.23 o 
   0  15   5        1.48        1.48      1.33 o 
   1  15   5      171.75      181.62      5.91 o 
   2  15   5        4.75        4.08      1.54 o 
   3  15   5        0.05        0.27      1.68 o 
   4  15   5       66.56       74.42      4.28 o 
  -4  16   5       78.80       81.13      5.07 o 
  -3  16   5        0.03        0.71      1.67 o 
  -2  16   5       79.72       89.16      4.24 o 
  -1  16   5        6.07        5.42      2.33 o 
   0  16   5       70.40       78.62      2.83 o 
   1  16   5       74.84       81.19      3.77 o 
   2  16   5        2.82        5.28      2.53 o 
   3  16   5       42.58       42.68     12.28 o 
   4  16   5       27.78       22.64      3.62 o 
  -3  17   5        0.40       -0.03      1.47 o 
  -2  17   5        7.15        3.91      2.18 o 
  -1  17   5        7.32        9.23      2.31 o 
   0  17   5        1.56        2.73      1.80 o 
   1  17   5       23.94       24.45      3.22 o 
   2  17   5       16.41       15.53      2.92 o 
  -1  18   5       11.14       13.61      4.53 o 
   0  18   5       22.10       26.44      5.69 o 
   1  18   5       21.85       23.00      5.01 o 
  -9   0   6        0.99        1.91      3.43 o 
  -8   0   6       38.56       36.81      3.76 o 
  -7   0   6       55.16       61.07      6.83 o 
  -6   0   6       30.22       26.89      2.99 o 
  -5   0   6      567.32      490.10      7.01 o 
  -4   0   6      595.99      617.12      7.95 o 
  -3   0   6      437.59      394.20      7.07 o 
  -2   0   6     1592.68     1608.77     14.61 o 
  -1   0   6      129.75      109.57      2.72 o 
   0   0   6     5841.01     6190.60     49.63 o 
   1   0   6      446.58      350.85      4.53 o 
   2   0   6       60.34       51.55      1.90 o 
   3   0   6      203.64      212.79      3.52 o 
   4   0   6      342.59      347.16      6.09 o 
   5   0   6       79.86       85.97      3.28 o 
   6   0   6      129.47      134.28      6.40 o 
   7   0   6        5.74        2.33      2.33 o 
   8   0   6       11.22       -0.76      3.18 o 
  -9   1   6        0.39        2.86      2.25 o 
  -8   1   6        0.01        0.71      1.81 o 
  -7   1   6       24.36       25.14      2.29 o 
  -6   1   6       35.00       44.84      3.14 o 
  -5   1   6       45.81       47.57      2.05 o 
  -4   1   6      280.07      292.35      3.27 o 
  -3   1   6        0.01        0.13      0.73 o 
  -2   1   6     1832.73     1924.72     11.38 o 
  -1   1   6       70.72       76.63      1.40 o 
   0   1   6        9.38       15.89      0.97 o 
   1   1   6      666.38      724.53      4.41 o 
   2   1   6       98.24      129.37      1.91 o 
   3   1   6      437.00      450.96      3.89 o 
   4   1   6        4.43       10.93      1.46 o 
   5   1   6       65.19       69.56      2.50 o 
   6   1   6       18.17       16.99      1.95 o 
   7   1   6        0.62        1.16      1.38 o 
   8   1   6       10.50        2.25      2.92 o 
  -9   2   6        0.30        3.96      2.60 o 
  -8   2   6        2.96        4.24      1.91 o 
  -7   2   6        0.00       -0.09      1.42 o 
  -6   2   6       29.45       33.39      2.36 o 
  -5   2   6        9.34       17.31      1.76 o 
  -4   2   6        9.25        7.63      1.33 o 
  -3   2   6        5.13        5.04      0.84 o 
  -2   2   6        0.04       -0.20      0.63 o 
  -1   2   6       11.31       22.90      0.70 o 
   0   2   6      599.03      675.70      6.47 o 
   1   2   6       45.47       40.02      1.05 o 
   2   2   6      222.14      266.39      2.71 o 
   3   2   6       14.41        8.20      0.97 o 
   4   2   6       34.68       37.78      1.82 o 
   5   2   6       64.47       76.03      2.18 o 
   6   2   6        7.29        8.18      1.98 o 
   7   2   6        3.00        2.07      3.13 o 
   8   2   6        0.81        0.96      3.29 o 
  -9   3   6        0.12        5.61      2.59 o 
  -8   3   6        0.30        1.02      2.26 o 
  -7   3   6       68.61       75.81      3.65 o 
  -6   3   6        0.61        0.35      1.21 o 
  -5   3   6       96.58      101.18      2.77 o 
  -4   3   6      155.22      144.44      2.51 o 
  -3   3   6       26.90       20.46      1.16 o 
  -2   3   6     1685.08     1685.44     10.16 o 
  -1   3   6      622.69      587.54      4.06 o 
   0   3   6      455.59      349.59      2.07 o 
   1   3   6     1516.47     1553.36     14.31 o 
   2   3   6      265.28      300.81      2.46 o 
   3   3   6      409.09      380.30      4.50 o 
   4   3   6        8.18        7.52      1.14 o 
   5   3   6       72.40       68.03      2.18 o 
   6   3   6      114.15      118.65      6.97 o 
   7   3   6       14.92        4.77      4.74 o 
   8   3   6       13.72        4.76      4.56 o 
  -8   4   6       40.26       45.96      8.56 o 
  -7   4   6       82.01       85.06      4.32 o 
  -6   4   6      197.13      239.28      4.55 o 
  -5   4   6      508.46      504.14      5.79 o 
  -4   4   6        6.33        1.69      1.11 o 
  -3   4   6      244.72      219.24      2.52 o 
  -2   4   6       23.71       31.29      1.01 o 
  -1   4   6      369.94      297.40      3.22 o 
   0   4   6     1136.37     1034.31      8.92 o 
   1   4   6      375.90      318.30      2.41 o 
   2   4   6        4.41        4.99      0.83 o 
   3   4   6       21.05       16.47      3.19 o 
   4   4   6      384.37      399.19      8.06 o 
   5   4   6       12.72       12.62      2.37 o 
   6   4   6       51.76       56.77      4.25 o 
   7   4   6        7.89        2.94      3.51 o 
   8   4   6        0.19       -1.03      4.42 o 
  -8   5   6        1.41        2.87      2.46 o 
  -7   5   6        0.00        2.59      2.53 o 
  -6   5   6      142.41      149.62      5.72 o 
  -5   5   6        1.22        2.11      1.95 o 
  -4   5   6       16.15       20.72      1.96 o 
  -3   5   6       33.20       43.59      1.62 o 
  -2   5   6      905.55      898.41      7.56 o 
  -1   5   6        7.77       10.32      1.25 o 
   0   5   6      228.48      204.45      3.69 o 
   1   5   6       61.68       59.71      0.87 o 
   2   5   6       90.84       90.28      2.07 o 
   3   5   6       83.14       76.63      2.92 o 
   4   5   6       15.49       18.03      2.87 o 
   5   5   6        2.63        2.52      1.90 o 
   6   5   6        1.99       -0.49      2.22 o 
   7   5   6        5.95        2.79      2.92 o 
   8   5   6        0.17        3.40      3.15 o 
  -8   6   6        0.67        3.07      3.01 o 
  -7   6   6        5.67        6.24      2.71 o 
  -6   6   6      106.54      110.88      5.04 o 
  -5   6   6      113.24      112.86      3.66 o 
  -4   6   6      595.48      604.63      6.67 o 
  -3   6   6      290.21      265.81      3.53 o 
  -2   6   6       30.39       31.37      0.86 o 
  -1   6   6       35.52       29.35      2.88 o 
   0   6   6      196.61      168.71      3.40 o 
   1   6   6       33.05       29.40      0.84 o 
   2   6   6       71.87       83.81      1.74 o 
   3   6   6       30.61       32.06      2.25 o 
   4   6   6       55.05       53.88      4.11 o 
   5   6   6       61.77       57.78      3.88 o 
   6   6   6        2.15        0.68      2.31 o 
   7   6   6       29.34        7.64      8.37 o 
  -8   7   6        0.10        0.12      2.30 o 
  -7   7   6       13.65       11.78      3.02 o 
  -6   7   6        0.90        0.73      1.91 o 
  -5   7   6      413.53      416.21      8.77 o 
  -4   7   6        1.78        2.63      1.23 o 
  -3   7   6      375.62      367.14      3.95 o 
  -2   7   6      370.90      365.34      3.15 o 
  -1   7   6       33.44       33.64      3.20 o 
   0   7   6      880.57      846.79     32.59 o 
   1   7   6      471.68      483.13      4.09 o 
   2   7   6      144.34      137.87      1.84 o 
   3   7   6      407.49      399.41      6.90 o 
   4   7   6       35.90       45.81      2.42 o 
   5   7   6       14.22       13.67      2.85 o 
   6   7   6       22.90       17.73      6.80 o 
   7   7   6        0.07       -1.55      3.50 o 
  -8   8   6       13.79        5.56      3.30 o 
  -7   8   6        0.18       -0.30      1.63 o 
  -6   8   6        0.55        1.93      1.45 o 
  -5   8   6       26.60       23.97      1.73 o 
  -4   8   6      174.92      165.45      2.80 o 
  -3   8   6      334.77      316.24      3.92 o 
  -2   8   6       11.40       15.48      1.05 o 
  -1   8   6       34.22       39.01      2.71 o 
   0   8   6      587.73      537.61      8.02 o 
   1   8   6      557.83      516.23      5.00 o 
   2   8   6      122.14      116.92      1.81 o 
   3   8   6        0.11        0.01      0.95 o 
   4   8   6       21.37       19.62      2.26 o 
   5   8   6       25.61       30.38      3.29 o 
   6   8   6       12.56        9.37      3.91 o 
   7   8   6        0.78        1.08      3.68 o 
  -7   9   6        5.36        4.31      2.34 o 
  -6   9   6       11.23       10.39      1.94 o 
  -5   9   6       74.98       81.77      2.72 o 
  -4   9   6        8.09        9.41      1.83 o 
  -3   9   6      465.65      459.88      5.37 o 
  -2   9   6      155.81      151.90      2.97 o 
  -1   9   6      504.06      461.82      8.76 o 
   0   9   6      123.85      120.68      3.97 o 
   1   9   6       66.49       76.46      1.72 o 
   2   9   6      465.11      477.27      4.17 o 
   3   9   6      126.55      117.42      3.22 o 
   4   9   6       40.68       41.07      2.77 o 
   5   9   6        7.48        7.47      2.12 o 
   6   9   6        1.93        4.61      2.55 o 
   7   9   6       10.70        5.61      5.29 o 
  -7  10   6        0.24       -2.60      2.87 o 
  -6  10   6       29.26       32.54      2.71 o 
  -5  10   6       11.84       11.33      1.69 o 
  -4  10   6       44.00       49.58      2.14 o 
  -3  10   6      168.44      157.49      3.01 o 
  -2  10   6       29.99       26.01      1.46 o 
  -1  10   6      268.62      250.31      4.28 o 
   0  10   6       30.72       27.41      0.80 o 
   1  10   6        3.77        3.86      0.90 o 
   2  10   6       63.10       58.92      1.45 o 
   3  10   6      125.58      113.26     13.35 o 
   4  10   6        4.44        6.12      1.81 o 
   5  10   6       46.20       50.81      3.09 o 
   6  10   6       12.15       10.54      3.29 o 
  -7  11   6        0.13        1.37      2.80 o 
  -6  11   6        1.50        1.06      1.81 o 
  -5  11   6       29.78       30.05      2.14 o 
  -4  11   6        0.00        0.89      1.21 o 
  -3  11   6       10.37       15.18      1.34 o 
  -2  11   6       51.16       54.10      1.68 o 
  -1  11   6       16.62       22.61      1.19 o 
   0  11   6      211.56      197.20      4.23 o 
   1  11   6      296.89      284.76      4.85 o 
   2  11   6       24.26       22.58      1.35 o 
   3  11   6      285.32      271.76      5.19 o 
   4  11   6        0.05        0.14      2.06 o 
   5  11   6        9.14        9.73      2.78 o 
   6  11   6        3.12        2.33      2.55 o 
  -6  12   6        2.59        3.05      1.82 o 
  -5  12   6       23.43       20.79      2.50 o 
  -4  12   6        1.09        1.16      1.23 o 
  -3  12   6       10.79       10.72      1.86 o 
  -2  12   6        1.13        1.29      0.76 o 
  -1  12   6      209.45      184.62      3.53 o 
   0  12   6       34.66       40.54      2.28 o 
   1  12   6      128.59      117.22      2.71 o 
   2  12   6        0.66        1.77      0.99 o 
   3  12   6       59.82       58.18      3.31 o 
   4  12   6       24.90       28.97      3.39 o 
   5  12   6       36.64       27.30      3.77 o 
   6  12   6        0.26        2.36      2.28 o 
  -6  13   6        9.96        6.25      2.03 o 
  -5  13   6        4.84        4.03      2.16 o 
  -4  13   6        6.70        5.83      1.62 o 
  -3  13   6      168.60      174.82      4.80 o 
  -2  13   6       15.84       14.97      1.93 o 
  -1  13   6      255.97      249.51     12.77 o 
   0  13   6       41.95       41.36      3.35 o 
   1  13   6       14.27       16.38      1.60 o 
   2  13   6      201.97      200.78      5.20 o 
   3  13   6       28.66       34.41      2.42 o 
   4  13   6        9.72       12.17      2.32 o 
   5  13   6       44.39       43.96      8.65 o 
  -5  14   6       21.49       16.28      2.69 o 
  -4  14   6       98.07       97.05      5.16 o 
  -3  14   6       10.07        8.30      2.21 o 
  -2  14   6        6.03        8.88      1.61 o 
  -1  14   6        8.40        9.95      1.74 o 
   0  14   6      111.75       97.46      6.63 o 
   1  14   6        1.95       -0.52      1.36 o 
   2  14   6        5.59        6.45      1.29 o 
   3  14   6       25.87       27.81      2.88 o 
   4  14   6        3.15        1.95      2.23 o 
   5  14   6        0.32       -0.68      2.73 o 
  -5  15   6       16.78       12.38      2.95 o 
  -4  15   6        0.25        1.17      1.69 o 
  -3  15   6        5.33        6.60      2.27 o 
  -2  15   6        2.27        1.93      1.34 o 
  -1  15   6        2.61        0.58      1.15 o 
   0  15   6       21.28       18.58      1.93 o 
   1  15   6        1.10       -0.16      1.79 o 
   2  15   6       65.68       67.22      3.59 o 
   3  15   6        0.04        0.79      2.34 o 
   4  15   6        3.10        5.66     10.04 o 
  -4  16   6       17.17        6.76      4.58 o 
  -3  16   6        8.26        6.74      3.84 o 
  -2  16   6        6.22        5.26      3.48 o 
  -1  16   6        0.68       -3.04      3.04 o 
   0  16   6        0.05       -1.21      3.02 o 
   1  16   6        0.84        2.12      3.21 o 
   2  16   6        0.12        1.47      3.18 o 
   3  16   6        5.95        1.16      3.83 o 
  -2  17   6        1.91        3.80      3.61 o 
  -1  17   6      108.07      126.56      9.12 o 
   0  17   6       57.25       64.65      8.92 o 
   1  17   6        5.56        7.82      3.80 o 
   2  17   6      115.30      135.31      7.50 o 
  -8   1   7       23.49        5.40      3.15 o 
  -7   1   7        6.97       12.96      2.62 o 
  -6   1   7      119.82      124.16      2.92 o 
  -5   1   7       31.64       32.90      2.16 o 
  -4   1   7       51.67       50.44      2.05 o 
  -3   1   7      272.55      257.93      3.09 o 
  -2   1   7      123.95      165.03      1.99 o 
  -1   1   7      897.25      937.31      5.50 o 
   0   1   7       52.32       75.07      1.30 o 
   1   1   7     1277.48     1327.71      8.10 o 
   2   1   7       85.17       96.07      1.86 o 
   3   1   7      126.88      129.89      1.89 o 
   4   1   7      223.01      237.15      3.16 o 
   5   1   7      118.09      123.33      2.60 o 
   6   1   7       47.73       52.59      2.58 o 
   7   1   7       43.33       43.23     10.71 o 
   8   1   7        1.51        0.12      1.93 o 
  -8   2   7        0.06        0.21      1.69 o 
  -7   2   7       34.26       41.95      2.55 o 
  -6   2   7        7.04        5.21      1.72 o 
  -5   2   7        1.22        0.97      1.10 o 
  -4   2   7      108.60      130.64      2.68 o 
  -3   2   7      275.22      285.83      3.03 o 
  -2   2   7       44.71       37.72      1.65 o 
  -1   2   7      824.57      716.80      4.52 o 
   0   2   7      232.40      290.80      2.76 o 
   1   2   7      209.58      177.10      1.61 o 
   2   2   7      524.22      512.53      4.02 o 
   3   2   7       29.95       29.82      1.35 o 
   4   2   7      230.76      223.70      2.87 o 
   5   2   7       22.75       26.09      2.02 o 
   6   2   7        1.41        1.69      1.05 o 
   7   2   7      117.03      137.07      4.41 o 
   8   2   7        0.05       -0.69      2.30 o 
  -8   3   7       35.89       42.48      7.44 o 
  -7   3   7        4.55        5.18      2.05 o 
  -6   3   7      104.10      110.64      3.21 o 
  -5   3   7        4.55        3.73      1.35 o 
  -4   3   7      388.34      411.94      4.32 o 
  -3   3   7       34.30       32.39      1.42 o 
  -2   3   7       46.68       65.20      1.25 o 
  -1   3   7      224.57      220.01      1.64 o 
   0   3   7        7.30        4.46      0.64 o 
   1   3   7      415.81      426.75      3.27 o 
   2   3   7       37.63       39.19      1.52 o 
   3   3   7        2.45        2.36      0.91 o 
   4   3   7       10.92       11.19      1.35 o 
   5   3   7       72.79       73.01      2.93 o 
   6   3   7        0.00        0.40      0.56 o 
   7   3   7        0.38        1.45      2.17 o 
   8   3   7        3.57        1.53      3.95 o 
  -8   4   7       45.59       51.61      6.56 o 
  -7   4   7        1.57        1.81      1.81 o 
  -6   4   7        0.89        1.71      1.42 o 
  -5   4   7       17.70       15.66      1.92 o 
  -4   4   7      270.21      268.83      5.09 o 
  -3   4   7       19.72       21.26      1.09 o 
  -2   4   7       45.81       41.34      1.56 o 
  -1   4   7        2.08        0.98      1.16 o 
   0   4   7        0.06       -0.13      0.91 o 
   1   4   7       15.99       13.02      0.70 o 
   2   4   7       15.01       14.00      1.02 o 
   3   4   7      141.88      142.78      3.61 o 
   4   4   7        0.58       -0.63      1.58 o 
   5   4   7       29.20       30.34      2.57 o 
   6   4   7        1.99        2.51      1.92 o 
   7   4   7        4.84       -0.67      2.47 o 
  -8   5   7       21.96       12.31      5.29 o 
  -7   5   7       16.35       17.35      2.48 o 
  -6   5   7        0.41       -0.16      1.62 o 
  -5   5   7       87.69       86.32      2.98 o 
  -4   5   7      775.03      792.00      8.22 o 
  -3   5   7      517.64      480.12      4.77 o 
  -2   5   7     1055.46     1014.99      8.17 o 
  -1   5   7     1137.03     1139.36      9.67 o 
   0   5   7       73.58       67.17      3.41 o 
   1   5   7      372.53      380.92      3.14 o 
   2   5   7       10.07        9.53      0.88 o 
   3   5   7        1.27        2.32      1.38 o 
   4   5   7        0.02        0.40      1.36 o 
   5   5   7       12.62       10.61      2.10 o 
   6   5   7       15.51       10.13      3.10 o 
   7   5   7        3.95       -0.16      2.44 o 
  -8   6   7        9.24        5.59      2.90 o 
  -7   6   7       49.29       45.07      3.68 o 
  -6   6   7       40.03       42.91      2.89 o 
  -5   6   7       48.48       49.00      2.72 o 
  -4   6   7      200.72      214.14      3.96 o 
  -3   6   7      171.14      169.35      2.88 o 
  -2   6   7      508.67      466.24      7.84 o 
  -1   6   7      739.76      705.53      7.78 o 
   0   6   7      135.06      155.64      3.23 o 
   1   6   7       59.52       51.30      2.50 o 
   2   6   7      533.74      541.11      4.36 o 
   3   6   7        3.14        3.61      1.40 o 
   4   6   7       91.06       90.78      3.72 o 
   5   6   7       29.00       32.36      2.55 o 
   6   6   7        1.26        2.95      2.62 o 
   7   6   7       19.87        4.49      4.90 o 
  -8   7   7        3.44        4.88      3.56 o 
  -7   7   7        1.27        0.26      2.13 o 
  -6   7   7      206.63      217.56      5.40 o 
  -5   7   7       35.35       36.34      4.58 o 
  -4   7   7       12.98       11.26      1.24 o 
  -3   7   7      244.97      255.34      3.20 o 
  -2   7   7     1246.80     1242.40     15.18 o 
  -1   7   7        1.21        3.81      1.61 o 
   0   7   7      682.64      644.09      7.67 o 
   1   7   7      282.96      283.06      4.01 o 
   2   7   7       10.53       11.36      1.28 o 
   3   7   7        0.98        1.11      1.33 o 
   4   7   7       87.34       93.53      3.56 o 
   5   7   7       53.48       50.53      5.91 o 
   6   7   7       37.22       27.22     10.23 o 
   7   7   7        0.23        0.87      2.98 o 
  -7   8   7       57.08       52.39      6.22 o 
  -6   8   7        0.02        0.46      1.36 o 
  -5   8   7        6.72        8.76      1.50 o 
  -4   8   7      158.12      161.06      3.03 o 
  -3   8   7       68.85       73.24      1.66 o 
  -2   8   7        1.17        3.78      2.78 o 
  -1   8   7       57.40       66.35      6.52 o 
   0   8   7       37.63       42.29      2.65 o 
   1   8   7      181.44      180.94      3.82 o 
   2   8   7       57.38       61.34      1.84 o 
   3   8   7      415.23      415.33      6.45 o 
   4   8   7       22.14       20.11      3.02 o 
   5   8   7       81.56       95.25     11.00 o 
   6   8   7        6.79        8.50      4.69 o 
   7   8   7        0.04       -0.57      3.09 o 
  -7   9   7       35.42       35.02      3.38 o 
  -6   9   7       38.94       36.90      2.87 o 
  -5   9   7        0.04        0.15      1.42 o 
  -4   9   7      164.45      165.42      4.00 o 
  -3   9   7       48.22       48.41      2.11 o 
  -2   9   7       28.18       28.08      3.40 o 
  -1   9   7      563.37      572.66     10.09 o 
   0   9   7       98.55      111.82      3.08 o 
   1   9   7      144.07      148.09      3.72 o 
   2   9   7       21.71       25.92      3.28 o 
   3   9   7        1.80        1.49      0.69 o 
   4   9   7      149.30      153.12      5.22 o 
   5   9   7        0.56        1.39      2.43 o 
   6   9   7        5.05        4.73      3.35 o 
  -7  10   7        2.17        0.94      2.31 o 
  -6  10   7        4.46        3.39      1.83 o 
  -5  10   7        6.81        5.32      1.52 o 
  -4  10   7       15.12       12.30      1.60 o 
  -3  10   7       65.71       64.18      3.29 o 
  -2  10   7      128.41      112.65      6.16 o 
  -1  10   7        2.98        0.65      1.81 o 
   0  10   7       21.62       27.84      3.41 o 
   1  10   7      134.93      118.48      4.42 o 
   2  10   7      243.24      227.96      4.77 o 
   3  10   7        4.30        3.62      0.70 o 
   4  10   7       16.07       16.30      2.59 o 
   5  10   7       23.29       21.70      3.45 o 
   6  10   7        7.34        6.28      4.12 o 
  -6  11   7        6.42        5.25      2.02 o 
  -5  11   7       49.35       51.58      3.16 o 
  -4  11   7        1.14        0.75      1.11 o 
  -3  11   7       52.50       55.19      2.42 o 
  -2  11   7       23.26       19.20      0.83 o 
  -1  11   7        0.07        1.75      2.08 o 
   0  11   7      128.49      140.12      7.79 o 
   1  11   7       11.76       11.53      2.47 o 
   2  11   7       58.52       53.86      2.47 o 
   3  11   7       36.36       32.13      3.40 o 
   4  11   7        3.11        2.60      2.52 o 
   5  11   7        6.10        3.44      2.27 o 
   6  11   7        0.64        1.14      3.12 o 
  -6  12   7        1.51        0.25      1.92 o 
  -5  12   7        2.93        0.99      1.66 o 
  -4  12   7        7.85        6.50      1.90 o 
  -3  12   7        8.97        5.98      1.22 o 
  -2  12   7       28.15       28.19      3.27 o 
  -1  12   7        1.97        1.68      2.63 o 
   0  12   7       40.98       54.30      4.37 o 
   1  12   7       50.50       43.58      4.40 o 
   2  12   7       48.96       43.47      2.74 o 
   3  12   7      116.00      121.41      3.35 o 
   4  12   7        3.40        3.42      1.63 o 
   5  12   7       94.00      107.19      9.95 o 
  -5  13   7       22.62       22.14      4.20 o 
  -4  13   7       35.00       34.00      5.94 o 
  -3  13   7       28.83       23.76      1.60 o 
  -2  13   7       89.49       74.83      5.25 o 
  -1  13   7       27.54       32.51      5.81 o 
   0  13   7        3.17        4.62      2.78 o 
   1  13   7        1.36        2.46      0.97 o 
   2  13   7        0.04        1.03      1.22 o 
   3  13   7       15.28       14.09      2.78 o 
   4  13   7        1.84        1.77      1.71 o 
   5  13   7        0.62        0.89      3.77 o 
  -5  14   7        5.65        0.82      3.00 o 
  -4  14   7        0.05       -1.94      3.75 o 
  -3  14   7        2.78        5.98      3.83 o 
  -2  14   7       44.75       51.09      7.04 o 
  -1  14   7       12.22       16.88      4.03 o 
   0  14   7       14.71       13.41      3.52 o 
   1  14   7        3.81        2.41      1.84 o 
   2  14   7        6.63        7.49      2.41 o 
   3  14   7       15.72       21.24      4.22 o 
   4  14   7        1.61        1.27      3.88 o 
  -4  15   7        1.04        1.59      3.91 o 
  -3  15   7      103.06      118.82      5.91 o 
  -2  15   7       62.68       70.66      5.71 o 
  -1  15   7       16.61       19.35      4.34 o 
   0  15   7      118.67      138.25      9.17 o 
   1  15   7        0.19        3.21      3.45 o 
   2  15   7        7.88       14.02      3.92 o 
   3  15   7        0.10       -0.35      2.90 o 
  -3  16   7        7.30        8.30      3.62 o 
  -2  16   7       17.92       15.47      5.17 o 
  -1  16   7       11.00       11.50      4.97 o 
   0  16   7        1.13        0.98      3.66 o 
   1  16   7       60.13       63.77      6.16 o 
   2  16   7        3.01        2.05      3.66 o 
  -1  17   7        4.43        8.57      5.06 o 
   0  17   7        1.16       -4.11      4.11 o 
  -8   0   8        2.42        3.12      4.54 o 
  -7   0   8        4.54        1.08      2.11 o 
  -6   0   8       19.95       17.86      3.06 o 
  -5   0   8       83.43       81.40      3.55 o 
  -4   0   8       69.72       66.05      3.01 o 
  -3   0   8      406.78      372.22      5.43 o 
  -2   0   8      340.12      331.14      4.20 o 
  -1   0   8       19.54       13.90      1.40 o 
   0   0   8     1175.90     1023.26     12.96 o 
   1   0   8        5.38        4.73      1.24 o 
   2   0   8       67.28       62.56      2.51 o 
   3   0   8     1101.06     1103.25     11.67 o 
   4   0   8      136.15      150.23      4.07 o 
   5   0   8      438.86      443.52      7.72 o 
   6   0   8        7.49        8.08      2.47 o 
   7   0   8        7.39       -0.18      2.44 o 
  -8   1   8       20.74        9.79      5.31 o 
  -7   1   8       16.17       17.01      2.60 o 
  -6   1   8       17.04       21.56      2.06 o 
  -5   1   8       35.02       39.65      2.05 o 
  -4   1   8        0.05       -0.30      0.84 o 
  -3   1   8      186.20      178.47      2.66 o 
  -2   1   8      125.50      103.72      1.71 o 
  -1   1   8      353.77      388.63      3.27 o 
   0   1   8       11.18       21.35      0.97 o 
   1   1   8      152.99      141.37      1.88 o 
   2   1   8      222.03      206.22      3.62 o 
   3   1   8      349.68      326.30      3.31 o 
   4   1   8        6.19        6.54      1.37 o 
   5   1   8        6.91        7.36      1.43 o 
   6   1   8       37.35       39.00      2.40 o 
   7   1   8        0.78       -0.44      2.05 o 
  -8   2   8       11.99        1.15      1.69 o 
  -7   2   8        1.20        1.49      1.91 o 
  -6   2   8       62.19       65.52      3.05 o 
  -5   2   8        1.44        2.39      1.24 o 
  -4   2   8       47.08       50.42      1.84 o 
  -3   2   8        4.17        4.16      1.18 o 
  -2   2   8       32.14       31.41      1.46 o 
  -1   2   8        0.36        2.77      0.78 o 
   0   2   8       37.92       33.47      1.32 o 
   1   2   8      191.36      183.99      2.00 o 
   2   2   8      140.95      147.38      2.05 o 
   3   2   8       81.01       88.69      2.42 o 
   4   2   8        5.29        4.42      1.22 o 
   5   2   8       10.19       10.59      1.59 o 
   6   2   8       14.81       11.41      2.09 o 
   7   2   8        0.26        0.23      1.90 o 
  -8   3   8       31.58        8.31      5.27 o 
  -7   3   8       43.56       40.00      6.99 o 
  -6   3   8      121.07      131.18      3.31 o 
  -5   3   8      100.75      101.71      2.78 o 
  -4   3   8        5.85        8.47      1.71 o 
  -3   3   8      308.18      296.26      3.24 o 
  -2   3   8      145.68      152.40      1.94 o 
  -1   3   8       85.37       88.32      1.06 o 
   0   3   8        4.55        9.91      0.64 o 
   1   3   8      219.61      182.77      2.01 o 
   2   3   8      154.67      139.80      2.20 o 
   3   3   8       98.13       96.96      2.03 o 
   4   3   8        0.00        0.68      0.83 o 
   5   3   8        2.27        2.41      1.02 o 
   6   3   8       42.50       33.18      8.85 o 
   7   3   8        0.19        0.35      1.88 o 
  -8   4   8        2.15        1.78      2.07 o 
  -7   4   8        0.12        1.45      2.00 o 
  -6   4   8       81.19       89.76      3.16 o 
  -5   4   8      135.43      140.09      3.17 o 
  -4   4   8       43.67       48.86      1.78 o 
  -3   4   8      528.96      529.71      4.48 o 
  -2   4   8      134.34      134.68      1.70 o 
  -1   4   8        2.91        3.51      1.25 o 
   0   4   8     1738.48     1765.93     15.83 o 
   1   4   8        0.08        0.19      0.86 o 
   2   4   8     1035.20     1012.27      7.93 o 
   3   4   8      419.50      445.96      5.19 o 
   4   4   8        0.46        0.45      1.13 o 
   5   4   8      100.97      106.57      3.02 o 
   6   4   8       19.68        8.56      3.34 o 
   7   4   8        2.42        0.74      1.89 o 
  -8   5   8        2.06        2.92      2.20 o 
  -7   5   8       13.63        9.00      2.60 o 
  -6   5   8       63.10       62.96      2.99 o 
  -5   5   8        4.39        6.44      2.11 o 
  -4   5   8        3.58       -0.59      1.29 o 
  -3   5   8      459.77      414.73      4.38 o 
  -2   5   8       36.46       41.59      2.54 o 
  -1   5   8      633.74      603.21      6.60 o 
   0   5   8       54.38       56.56      2.30 o 
   1   5   8      283.28      261.55      4.13 o 
   2   5   8       12.78        6.99      0.98 o 
   3   5   8      330.03      333.93      4.51 o 
   4   5   8       42.93       45.43      2.14 o 
   5   5   8        1.60        1.47      1.60 o 
   6   5   8        1.88        0.13      1.54 o 
   7   5   8        0.14        0.13      2.30 o 
  -8   6   8       25.09       13.67      5.42 o 
  -7   6   8        1.19        1.23      2.07 o 
  -6   6   8       27.47       29.55      3.03 o 
  -5   6   8        6.54        5.06      1.67 o 
  -4   6   8      325.27      356.96      4.41 o 
  -3   6   8        4.02        5.21      0.83 o 
  -2   6   8      176.64      182.36      4.30 o 
  -1   6   8     1035.62      997.45     10.58 o 
   0   6   8      983.35      947.12     10.00 o 
   1   6   8      988.66      987.29     10.33 o 
   2   6   8      100.10       99.68      2.36 o 
   3   6   8        7.22        7.33      1.16 o 
   4   6   8       19.84       22.37      3.13 o 
   5   6   8        1.57        2.18      1.67 o 
   6   6   8        0.18       -1.41      2.24 o 
   7   6   8        3.87        4.83      4.03 o 
  -7   7   8       22.13       22.37      4.08 o 
  -6   7   8       85.83      104.06      4.83 o 
  -5   7   8      156.03      144.37     17.32 o 
  -4   7   8        1.57        1.38      0.87 o 
  -3   7   8      206.42      197.50      3.48 o 
  -2   7   8       69.34       79.15      2.72 o 
  -1   7   8       68.87       83.37      3.39 o 
   0   7   8       71.58       66.92      6.07 o 
   1   7   8        1.48        2.96      1.85 o 
   2   7   8       21.75       19.18      1.13 o 
   3   7   8       52.94       50.93      2.10 o 
   4   7   8       32.31       34.35      2.83 o 
   5   7   8       67.30       73.58      4.86 o 
   6   7   8        9.09        7.43      3.38 o 
  -7   8   8        3.29        0.52      1.78 o 
  -6   8   8        4.75        8.45      2.26 o 
  -5   8   8       81.43       82.76      2.60 o 
  -4   8   8       87.68       80.72      2.24 o 
  -3   8   8       77.53       76.09      2.54 o 
  -2   8   8      176.91      183.99      4.72 o 
  -1   8   8       45.80       53.35      2.96 o 
   0   8   8       15.05       16.07      2.08 o 
   1   8   8       72.57       84.08      3.62 o 
   2   8   8       40.01       33.79      2.21 o 
   3   8   8       51.09       47.26      2.26 o 
   4   8   8        6.30        7.91      2.84 o 
   5   8   8       60.72       64.19      3.94 o 
   6   8   8        7.96        7.69      4.20 o 
  -7   9   8       20.55       14.04      3.78 o 
  -6   9   8       17.91       10.01      2.60 o 
  -5   9   8       64.05       64.76      2.47 o 
  -4   9   8       26.41       24.29      1.38 o 
  -3   9   8       10.68        6.67      1.52 o 
  -2   9   8        2.00        1.48      1.92 o 
  -1   9   8       73.49       81.98      3.09 o 
   0   9   8        0.87        0.67      1.18 o 
   1   9   8       71.28       65.75      2.72 o 
   2   9   8       27.55       21.46      0.56 o 
   3   9   8       58.19       59.49      2.29 o 
   4   9   8        6.10        5.39      1.94 o 
   5   9   8       20.70       20.06      2.87 o 
   6   9   8        1.05        2.86      3.59 o 
  -6  10   8       39.77       43.68      3.33 o 
  -5  10   8       12.27        8.85      1.94 o 
  -4  10   8       86.37       88.82      3.03 o 
  -3  10   8        9.43        7.79      1.82 o 
  -2  10   8      106.09      113.15      5.04 o 
  -1  10   8      262.46      261.43      5.59 o 
   0  10   8        0.15        1.16      1.78 o 
   1  10   8      447.51      456.24      8.83 o 
   2  10   8       21.87       21.50      1.88 o 
   3  10   8       40.27       41.42      1.90 o 
   4  10   8       27.50       26.42      3.99 o 
   5  10   8        3.27        3.84      3.60 o 
   6  10   8       28.85       24.29      3.77 o 
  -6  11   8       14.18       14.34      3.24 o 
  -5  11   8       18.86       10.66      2.74 o 
  -4  11   8        8.56        6.23      2.31 o 
  -3  11   8       23.90       23.79      4.79 o 
  -2  11   8        7.70        7.50      2.72 o 
  -1  11   8        0.25        1.69      3.02 o 
   0  11   8       45.55       40.57      3.76 o 
   1  11   8        0.04        0.31      1.47 o 
   2  11   8        5.35        7.98      2.22 o 
   3  11   8        1.53        2.03      1.24 o 
   4  11   8       56.16       55.20      7.06 o 
   5  11   8        2.81        4.06      5.94 o 
  -5  12   8        5.49        5.01      3.00 o 
  -4  12   8       60.82       71.73      4.77 o 
  -3  12   8        2.60        2.04      2.94 o 
  -2  12   8        3.60        8.12      3.37 o 
  -1  12   8       25.23       32.88      4.70 o 
   0  12   8       85.94       85.89      3.49 o 
   1  12   8       16.94       17.96      3.23 o 
   2  12   8        1.19        1.81      2.77 o 
   3  12   8        0.11        0.46      2.99 o 
   4  12   8        8.26        5.94      5.14 o 
   5  12   8        0.11        2.01      9.45 o 
  -5  13   8       15.02       11.11      6.07 o 
  -4  13   8       24.08       15.87      7.53 o 
  -3  13   8        8.69        5.21      4.81 o 
  -2  13   8      112.50      120.49      6.02 o 
  -1  13   8       18.03       27.48      4.19 o 
   0  13   8        2.93        3.08      2.02 o 
   1  13   8       20.34       17.70      2.40 o 
   2  13   8       54.37       51.22      3.47 o 
   3  13   8       28.98       18.49     10.85 o 
   4  13   8       24.49       27.50      8.50 o 
  -4  14   8       13.95        8.15      4.93 o 
  -3  14   8       22.77       30.55      6.53 o 
  -2  14   8       18.77       26.99      5.80 o 
  -1  14   8      142.61      151.00      6.20 o 
   0  14   8        8.94        5.48      3.26 o 
   1  14   8      181.60      189.87      8.99 o 
   2  14   8        3.49        5.28      3.93 o 
   3  14   8       25.50       19.67     11.43 o 
  -3  15   8       14.07       20.89      4.92 o 
  -2  15   8        0.91        0.98      3.19 o 
  -1  15   8        5.67        5.07      3.80 o 
   0  15   8        1.61        3.02      2.17 o 
   1  15   8        1.07        1.54      2.49 o 
   2  15   8        2.07        3.04      4.42 o 
  -2  16   8        6.15        6.34      4.37 o 
  -1  16   8       38.24       39.95      4.93 o 
   0  16   8        3.66        4.01      3.50 o 
   1  16   8       45.44       59.47      7.02 o 
  -8   1   9       12.28        1.76      2.01 o 
  -7   1   9        5.84        2.79      2.10 o 
  -6   1   9        1.68        4.57      1.72 o 
  -5   1   9       36.24       38.09      2.13 o 
  -4   1   9       67.22       64.32      2.25 o 
  -3   1   9        0.77        1.14      1.00 o 
  -2   1   9       55.39       54.85      1.72 o 
  -1   1   9      184.89      162.86      2.03 o 
   0   1   9       36.71       46.07      1.41 o 
   1   1   9       43.98       40.51      1.95 o 
   2   1   9      176.27      186.73      2.76 o 
   3   1   9        9.84        8.56      1.21 o 
   4   1   9        7.15        7.00      1.40 o 
   5   1   9       90.29       98.30      2.41 o 
   6   1   9       15.98        9.54      2.58 o 
   7   1   9       18.76        2.00      3.10 o 
  -8   2   9        6.17        0.34      1.74 o 
  -7   2   9       64.14       68.65      6.62 o 
  -6   2   9       32.65       27.82      2.56 o 
  -5   2   9      129.64      147.84      3.25 o 
  -4   2   9      282.12      275.05      3.77 o 
  -3   2   9        1.95        2.84      1.24 o 
  -2   2   9      730.65      734.58      5.69 o 
  -1   2   9      136.17      134.50      1.81 o 
   0   2   9        0.08        0.49      0.83 o 
   1   2   9      687.29      703.26      4.99 o 
   2   2   9      143.90      155.66      2.65 o 
   3   2   9       26.25       24.23      1.61 o 
   4   2   9       14.83       15.03      1.52 o 
   5   2   9        0.40       -0.36      1.17 o 
   6   2   9        3.73        2.70      1.87 o 
   7   2   9        7.64        0.36      1.96 o 
  -8   3   9        7.78        0.81      1.72 o 
  -7   3   9       10.05        3.17      1.93 o 
  -6   3   9        1.13        0.94      1.45 o 
  -5   3   9      151.23      152.64      2.99 o 
  -4   3   9       25.59       26.48      2.10 o 
  -3   3   9       14.42       15.31      1.28 o 
  -2   3   9       83.96       74.45      1.74 o 
  -1   3   9      724.37      681.31      4.70 o 
   0   3   9      730.89      680.09      4.65 o 
   1   3   9      191.05      172.56      1.85 o 
   2   3   9        5.21        5.86      0.98 o 
   3   3   9        8.79        8.50      1.11 o 
   4   3   9      315.51      329.02      3.86 o 
   5   3   9        9.59        8.18      1.69 o 
   6   3   9       42.08        3.15      4.10 o 
   7   3   9        0.03       -0.88      1.98 o 
  -7   4   9        5.05        2.49      2.48 o 
  -6   4   9       39.01       38.81      5.02 o 
  -5   4   9       52.83       58.84      2.93 o 
  -4   4   9      188.19      195.86      3.02 o 
  -3   4   9      415.72      418.94      4.92 o 
  -2   4   9       23.15       23.87      0.93 o 
  -1   4   9       84.67       88.30      2.82 o 
   0   4   9      100.14      117.92      4.52 o 
   1   4   9       93.69       83.54      1.86 o 
   2   4   9       90.46       86.52      2.43 o 
   3   4   9        1.08       -0.39      1.07 o 
   4   4   9       60.92       65.98      2.80 o 
   5   4   9       14.50       12.89      2.02 o 
   6   4   9        0.03       -0.35      1.81 o 
  -7   5   9       26.99       18.05      6.92 o 
  -6   5   9       44.12       35.86     10.53 o 
  -5   5   9       57.82       59.63      2.59 o 
  -4   5   9        2.97        3.66      1.54 o 
  -3   5   9       12.41       11.98      1.09 o 
  -2   5   9      325.30      340.76      5.32 o 
  -1   5   9       63.51       60.58      2.77 o 
   0   5   9       22.98       19.44      1.92 o 
   1   5   9      342.61      331.66      5.02 o 
   2   5   9      365.19      382.85      6.26 o 
   3   5   9      218.87      215.11      3.92 o 
   4   5   9      277.67      292.00      4.73 o 
   5   5   9       23.30       23.64      3.74 o 
   6   5   9       28.49       15.81      5.99 o 
  -7   6   9       17.74       16.08      4.27 o 
  -6   6   9        0.60       -0.07      1.60 o 
  -5   6   9        7.32       10.97      2.38 o 
  -4   6   9       65.64       68.80      2.69 o 
  -3   6   9       33.51       33.61      1.33 o 
  -2   6   9      514.68      536.91      6.95 o 
  -1   6   9       57.33       53.80      3.94 o 
   0   6   9       65.98       66.65      2.79 o 
   1   6   9      514.36      517.14      8.72 o 
   2   6   9      105.39       98.67      2.01 o 
   3   6   9      104.06       98.31      2.38 o 
   4   6   9       19.75       16.70      1.93 o 
   5   6   9        1.18        1.84      1.47 o 
   6   6   9        0.24       -0.26      1.66 o 
  -7   7   9        0.00       -0.20      2.19 o 
  -6   7   9       35.24       30.40      5.22 o 
  -5   7   9       38.79       40.73      5.70 o 
  -4   7   9      159.90      165.24      4.51 o 
  -3   7   9       18.63       17.77      2.43 o 
  -2   7   9      295.74      310.17      7.52 o 
  -1   7   9      368.80      356.94      5.47 o 
   0   7   9      149.06      149.54      3.85 o 
   1   7   9        6.16        4.95      2.08 o 
   2   7   9      195.18      198.94      4.39 o 
   3   7   9      167.13      171.72      6.68 o 
   4   7   9        6.00        6.16      1.64 o 
   5   7   9        4.05        3.17      1.84 o 
   6   7   9        0.18       -1.90      2.33 o 
  -7   8   9        0.71        0.24      1.57 o 
  -6   8   9       42.03       43.78      2.63 o 
  -5   8   9       56.71       56.37      2.98 o 
  -4   8   9      197.48      194.67      7.04 o 
  -3   8   9      349.19      346.58      5.56 o 
  -2   8   9        1.07        3.06      1.86 o 
  -1   8   9       93.71       97.23      3.39 o 
   0   8   9        2.13        2.67      1.74 o 
   1   8   9       11.77       12.46      1.90 o 
   2   8   9       94.93       95.86      4.24 o 
   3   8   9       83.71       74.02      3.05 o 
   4   8   9        9.11        9.88      1.50 o 
   5   8   9        4.06        1.46      1.62 o 
   6   8   9        0.61        0.01      3.13 o 
  -6   9   9        0.01        0.93      1.67 o 
  -5   9   9        1.94        1.39      1.40 o 
  -4   9   9        6.13        4.57      1.55 o 
  -3   9   9        0.19        2.17      2.26 o 
  -2   9   9       82.12       84.14      3.88 o 
  -1   9   9       41.39       49.98      4.37 o 
   0   9   9      220.06      224.64      5.86 o 
   1   9   9      104.22      105.73      3.42 o 
   2   9   9        7.57       10.92      1.78 o 
   3   9   9        4.32        3.41      1.16 o 
   4   9   9        4.84        2.27      1.47 o 
   5   9   9        0.01        2.07      3.27 o 
  -6  10   9        0.45       -0.06      3.45 o 
  -5  10   9        4.74        5.38      4.20 o 
  -4  10   9        3.16        4.48      2.43 o 
  -3  10   9       20.67       15.59      5.14 o 
  -2  10   9        9.83       14.51      2.76 o 
  -1  10   9        7.28        9.95      2.46 o 
   0  10   9       23.70       26.62      2.57 o 
   1  10   9       44.07       46.76      3.72 o 
   2  10   9        1.32       -0.32      1.86 o 
   3  10   9        6.67        7.40      3.87 o 
   4  10   9       10.36       17.45      6.36 o 
   5  10   9        7.40        8.53      6.36 o 
  -5  11   9       18.77       16.35      8.55 o 
  -4  11   9        0.06        1.20      2.53 o 
  -3  11   9        8.71        8.38      5.15 o 
  -2  11   9       64.55       65.71      4.54 o 
  -1  11   9       44.89       49.67      5.34 o 
   0  11   9      136.20      143.39      6.38 o 
   1  11   9        0.19       -0.36      1.53 o 
   2  11   9       29.21       35.08      2.52 o 
   3  11   9       39.44       36.76      5.32 o 
   4  11   9        3.71        3.74      5.81 o 
  -5  12   9       31.62       25.02     10.80 o 
  -4  12   9        6.54        5.32      4.40 o 
  -3  12   9      226.21      238.21      8.70 o 
  -2  12   9        2.62        3.43      2.33 o 
  -1  12   9      115.89      129.47      4.33 o 
   0  12   9       24.42       19.23      2.82 o 
   1  12   9        0.07       -0.06      1.51 o 
   2  12   9       54.27       50.04      3.56 o 
   3  12   9        0.05       -1.18      3.52 o 
   4  12   9        9.93       20.25      7.98 o 
  -4  13   9        0.27        0.10      3.42 o 
  -3  13   9        0.20        0.11      3.13 o 
  -2  13   9        1.99        4.67      3.13 o 
  -1  13   9        4.68        3.45      2.25 o 
   0  13   9       10.57        9.48      2.79 o 
   1  13   9        2.55        4.91      2.58 o 
   2  13   9       27.33       26.63      4.91 o 
   3  13   9        9.69       12.03      5.05 o 
  -3  14   9       14.71        9.69      5.29 o 
  -2  14   9        2.13        6.32      3.41 o 
  -1  14   9        6.75       10.87      3.00 o 
   0  14   9        7.56        6.39      2.47 o 
   1  14   9        0.00       -0.82      2.62 o 
   2  14   9        5.77        8.50      4.92 o 
  -2  15   9       12.92        7.96      4.56 o 
  -1  15   9        0.42       -0.84      2.22 o 
   0  15   9       50.64       54.69      4.48 o 
   1  15   9        0.51       -1.20      3.04 o 
  -7   0  10        7.18        2.01      3.36 o 
  -6   0  10      104.26      104.22      4.65 o 
  -5   0  10       14.92       17.18      2.86 o 
  -4   0  10      428.92      450.94      9.14 o 
  -3   0  10      117.91      102.00      3.45 o 
  -2   0  10       12.53       13.77      1.73 o 
  -1   0  10      102.52      113.60      2.66 o 
   0   0  10      262.03      247.77      3.62 o 
   1   0  10       35.09       40.44      2.92 o 
   2   0  10      206.71      215.12      4.71 o 
   3   0  10       40.25       42.31      4.56 o 
   4   0  10       59.54       58.49      2.96 o 
   5   0  10       18.28       18.84      2.32 o 
   6   0  10        0.04       -0.19      1.53 o 
  -7   1  10        0.63       -0.73      1.70 o 
  -6   1  10       32.35       38.32      2.78 o 
  -5   1  10       35.92       31.67      2.51 o 
  -4   1  10        2.46        3.09      1.44 o 
  -3   1  10      130.62      128.62      2.37 o 
  -2   1  10        4.92        2.29      0.95 o 
  -1   1  10       37.54       43.24      1.45 o 
   0   1  10       99.01      111.12      2.07 o 
   1   1  10       76.68       71.81      1.76 o 
   2   1  10      102.21      106.11      2.50 o 
   3   1  10       13.21       13.05      1.30 o 
   4   1  10        9.72        7.27      1.51 o 
   5   1  10        4.13        4.57      1.47 o 
   6   1  10        1.35        0.36      1.94 o 
  -7   2  10        6.22        4.64      2.54 o 
  -6   2  10       11.84       11.03      1.97 o 
  -5   2  10        8.90        8.83      1.68 o 
  -4   2  10       21.13       22.47      1.94 o 
  -3   2  10       33.86       34.77      1.93 o 
  -2   2  10       64.82       64.12      1.60 o 
  -1   2  10        8.99        6.23      0.98 o 
   0   2  10        1.97        5.00      1.12 o 
   1   2  10       51.23       49.62      1.57 o 
   2   2  10      161.67      156.05      2.94 o 
   3   2  10        0.14       -0.05      0.89 o 
   4   2  10       53.99       58.45      2.22 o 
   5   2  10        0.28        1.31      1.37 o 
   6   2  10        2.27        1.25      2.47 o 
  -7   3  10        0.54        1.36      1.82 o 
  -6   3  10       16.64       13.90      2.32 o 
  -5   3  10        8.62        7.30      1.62 o 
  -4   3  10       52.10       53.90      2.75 o 
  -3   3  10      125.52      119.13      2.30 o 
  -2   3  10      166.79      170.98      2.15 o 
  -1   3  10      469.84      445.38      4.07 o 
   0   3  10       91.12       94.36      1.92 o 
   1   3  10      138.62      144.52      2.12 o 
   2   3  10        9.20        9.85      1.19 o 
   3   3  10        0.16       -0.06      0.75 o 
   4   3  10       18.77       13.65      1.74 o 
   5   3  10        7.27        6.00      1.86 o 
   6   3  10       10.27        8.30      3.87 o 
  -7   4  10        2.70        2.21      2.04 o 
  -6   4  10       19.54       15.05      3.57 o 
  -5   4  10       20.25       22.45      2.40 o 
  -4   4  10        2.15        3.55      1.21 o 
  -3   4  10      153.93      144.61      2.65 o 
  -2   4  10       63.47       55.23      2.20 o 
  -1   4  10      231.29      230.68      5.84 o 
   0   4  10        0.51       -0.27      1.15 o 
   1   4  10       63.24       58.45      1.53 o 
   2   4  10       50.83       50.89      2.64 o 
   3   4  10        5.96        5.28      1.40 o 
   4   4  10        0.05       -0.92      1.58 o 
   5   4  10       62.49       70.44      3.05 o 
   6   4  10       19.12       17.24      4.74 o 
  -7   5  10        3.55        1.67      2.13 o 
  -6   5  10        1.68        0.06      1.60 o 
  -5   5  10       14.55       11.98      1.99 o 
  -4   5  10      125.06      119.61      3.47 o 
  -3   5  10       36.85       42.22      1.75 o 
  -2   5  10      104.63      108.29      4.97 o 
  -1   5  10       18.80       20.40      1.96 o 
   0   5  10      144.82      142.86      3.86 o 
   1   5  10        2.66        5.51      1.82 o 
   2   5  10      158.33      166.33      4.76 o 
   3   5  10        0.85       -0.25      0.80 o 
   4   5  10        2.21        2.51      1.32 o 
   5   5  10        3.97        3.87      1.83 o 
   6   5  10        4.36        5.57      2.84 o 
  -7   6  10        7.67        2.30      2.73 o 
  -6   6  10       15.16        3.00      2.42 o 
  -5   6  10       83.07       88.46      4.39 o 
  -4   6  10       69.01       71.69      2.08 o 
  -3   6  10       28.36       29.93      5.63 o 
  -2   6  10       87.97       89.30      3.22 o 
  -1   6  10       42.30       43.26      2.59 o 
   0   6  10      281.12      282.47      4.75 o 
   1   6  10       35.72       36.78      2.53 o 
   2   6  10       11.61        9.76      2.29 o 
   3   6  10       43.86       58.40      9.55 o 
   4   6  10       22.44       22.02      2.01 o 
   5   6  10       26.61       24.20      6.56 o 
   6   6  10       29.11       31.40      8.26 o 
  -6   7  10        0.45       -0.74      2.05 o 
  -5   7  10       19.07       16.74      3.95 o 
  -4   7  10       26.29       21.52      2.26 o 
  -3   7  10       52.07       61.21      3.27 o 
  -2   7  10      124.54      128.36      4.17 o 
  -1   7  10       69.61       76.53      3.36 o 
   0   7  10      104.52      107.32      4.12 o 
   1   7  10       24.65       21.86      2.79 o 
   2   7  10      109.57      115.25      5.04 o 
   3   7  10       45.32       47.39      1.67 o 
   4   7  10       18.34       14.15      2.24 o 
   5   7  10       60.07       65.13      4.13 o 
  -6   8  10       53.81       68.01      4.82 o 
  -5   8  10        0.18        0.54      2.21 o 
  -4   8  10       88.83      106.08      4.11 o 
  -3   8  10       21.68       16.17      4.02 o 
  -2   8  10        0.38        0.70      1.78 o 
  -1   8  10       14.84       15.46      2.70 o 
   0   8  10      256.03      257.09      5.99 o 
   1   8  10        1.79        1.66      1.67 o 
   2   8  10       98.55       95.71      3.67 o 
   3   8  10        1.26        1.59      2.97 o 
   4   8  10        9.84       11.54      3.93 o 
   5   8  10        0.80        0.51      4.31 o 
  -6   9  10        3.26        2.92      3.03 o 
  -5   9  10        0.09        0.58      2.12 o 
  -4   9  10       24.53       13.40      5.25 o 
  -3   9  10        3.60        1.74      2.28 o 
  -2   9  10      213.06      210.57      5.95 o 
  -1   9  10        6.57        5.03      2.21 o 
   0   9  10       41.08       43.35      3.55 o 
   1   9  10        3.56        1.94      2.29 o 
   2   9  10       34.31       38.09      2.46 o 
   3   9  10       23.71       30.64      4.80 o 
   4   9  10        4.61        6.39      5.65 o 
   5   9  10       27.66       25.93      7.60 o 
  -5  10  10       47.11       43.69     12.31 o 
  -4  10  10        1.86        3.32      2.75 o 
  -3  10  10       13.87       16.99      5.17 o 
  -2  10  10       15.73        9.32      3.86 o 
  -1  10  10        6.00        8.00      2.32 o 
   0  10  10       10.15        8.82      2.42 o 
   1  10  10        4.31        8.13      2.90 o 
   2  10  10       16.18       11.37      2.68 o 
   3  10  10       29.43       28.59      5.95 o 
   4  10  10       28.27       35.00     12.74 o 
  -5  11  10        1.32       -0.40      3.23 o 
  -4  11  10       22.68       20.88      6.28 o 
  -3  11  10       15.66       16.10      5.12 o 
  -2  11  10       44.88       50.81      3.65 o 
  -1  11  10       80.44       92.79      4.41 o 
   0  11  10        4.71        7.65      2.30 o 
   1  11  10       20.46       17.23      2.96 o 
   2  11  10        9.97        9.50      1.97 o 
   3  11  10       21.91       24.63      5.28 o 
   4  11  10        3.30        2.30      5.88 o 
  -4  12  10        3.10        3.80      2.79 o 
  -3  12  10       12.99       17.57      4.72 o 
  -2  12  10        4.85        8.73      3.95 o 
  -1  12  10        2.96        5.23      3.47 o 
   0  12  10        0.52        2.09      2.67 o 
   1  12  10       17.39       26.55      2.80 o 
   2  12  10        0.97        0.60      2.94 o 
   3  12  10        1.54        3.00      5.94 o 
  -3  13  10        0.74        0.93      2.58 o 
  -2  13  10       60.37       75.88      6.02 o 
  -1  13  10        5.95        2.60      2.45 o 
   0  13  10       44.88       59.47      4.00 o 
   1  13  10       61.06       69.92      4.19 o 
   2  13  10        3.39        5.17      3.98 o 
  -2  14  10        3.80        4.08      2.92 o 
  -1  14  10        1.20        0.22      2.46 o 
   0  14  10       26.68       25.63      3.69 o 
   1  14  10        7.91       11.32      4.67 o 
  -7   1  11        7.83        6.91      2.36 o 
  -6   1  11        3.60        4.06      1.86 o 
  -5   1  11       49.05       52.50      2.40 o 
  -4   1  11       25.85       22.25      2.08 o 
  -3   1  11      145.29      145.67      2.75 o 
  -2   1  11      337.59      313.31      3.45 o 
  -1   1  11       18.10       17.75      1.27 o 
   0   1  11      374.53      367.21      4.38 o 
   1   1  11       12.55       14.46      1.87 o 
   2   1  11       24.67       19.67      2.80 o 
   3   1  11       15.74        7.32      2.76 o 
   4   1  11       36.42       35.11      3.68 o 
   5   1  11       16.34        7.19      2.55 o 
  -7   2  11        8.60        6.81      2.59 o 
  -6   2  11        1.43        1.27      1.76 o 
  -5   2  11        2.10       -0.19      1.47 o 
  -4   2  11       64.79       57.14      2.32 o 
  -3   2  11        9.96        7.99      1.40 o 
  -2   2  11      154.89      162.55      2.53 o 
  -1   2  11       44.92       48.12      1.87 o 
   0   2  11       73.83       84.50      2.19 o 
   1   2  11       69.98       76.26      2.71 o 
   2   2  11        4.19        3.16      1.49 o 
   3   2  11      236.50      242.29      3.79 o 
   4   2  11        0.87        0.51      1.25 o 
   5   2  11        6.17        3.00      2.31 o 
  -7   3  11        0.00        1.31      1.74 o 
  -6   3  11        3.91        1.56      1.56 o 
  -5   3  11        0.32        0.38      1.34 o 
  -4   3  11        6.31        3.87      1.49 o 
  -3   3  11       31.73       36.20      1.82 o 
  -2   3  11        0.29       -0.06      0.51 o 
  -1   3  11       30.28       26.68      1.16 o 
   0   3  11        0.05        0.74      0.54 o 
   1   3  11       24.07       22.11      1.30 o 
   2   3  11       17.72       18.90      1.41 o 
   3   3  11        2.95        1.20      1.21 o 
   4   3  11       11.62        3.90      2.04 o 
   5   3  11       34.25       33.51      3.72 o 
  -6   4  11        3.23        1.66      1.50 o 
  -5   4  11        1.17       -0.02      1.23 o 
  -4   4  11        1.86        1.33      1.27 o 
  -3   4  11        3.64        3.19      1.00 o 
  -2   4  11       59.24       59.24      3.31 o 
  -1   4  11        8.95        5.29      2.06 o 
   0   4  11       46.70       56.60      2.75 o 
   1   4  11       48.94       46.41      2.61 o 
   2   4  11        4.53        5.68      1.15 o 
   3   4  11        4.11        2.95      1.35 o 
   4   4  11        2.08        0.80      1.23 o 
   5   4  11        0.24       -0.14      1.23 o 
  -6   5  11       36.94       30.19      8.65 o 
  -5   5  11       15.24       10.84      3.46 o 
  -4   5  11       26.90       26.10      3.70 o 
  -3   5  11      146.26      167.29      4.42 o 
  -2   5  11        3.66        4.45      1.91 o 
  -1   5  11       79.47       84.04      3.06 o 
   0   5  11       53.44       65.04      3.39 o 
   1   5  11       73.46       72.90      3.23 o 
   2   5  11       46.86       42.82      2.51 o 
   3   5  11       74.23       65.99      3.34 o 
   4   5  11        7.51        2.55      1.90 o 
   5   5  11        0.42       -0.25      1.95 o 
  -6   6  11        0.61       -1.14      2.28 o 
  -5   6  11        1.65       -0.28      1.95 o 
  -4   6  11        5.30        3.90      2.36 o 
  -3   6  11        1.36        0.48      1.75 o 
  -2   6  11       11.97       12.08      2.12 o 
  -1   6  11        9.25        9.56      2.62 o 
   0   6  11       34.78       41.65      2.59 o 
   1   6  11       18.86       26.44      2.94 o 
   2   6  11        0.23       -1.60      1.67 o 
   3   6  11       60.89       65.17      5.10 o 
   4   6  11        8.43        4.60      4.76 o 
   5   6  11        6.32        3.52      3.56 o 
  -6   7  11        0.80       -0.23      2.30 o 
  -5   7  11        3.66        5.41      3.11 o 
  -4   7  11        0.03       -0.25      1.81 o 
  -3   7  11        1.08        0.53      2.41 o 
  -2   7  11        5.78        3.01      1.99 o 
  -1   7  11       32.67       40.90      3.13 o 
   0   7  11       58.88       64.65      4.16 o 
   1   7  11      154.52      157.39      7.70 o 
   2   7  11        0.03       -0.81      1.72 o 
   3   7  11       16.10       13.19      3.94 o 
   4   7  11       40.55       51.64      7.51 o 
   5   7  11       13.57        1.72      4.89 o 
  -5   8  11        1.07       -1.12      2.63 o 
  -4   8  11        6.00        3.03      2.29 o 
  -3   8  11       17.20        5.71      3.98 o 
  -2   8  11        2.50        1.74      2.05 o 
  -1   8  11       38.82       35.27      6.87 o 
   0   8  11       16.91       18.27      2.44 o 
   1   8  11        5.78        6.52      2.02 o 
   2   8  11       81.30       83.29      6.43 o 
   3   8  11       12.08       12.14      4.18 o 
   4   8  11       29.08       24.88      7.03 o 
  -5   9  11       11.01        5.28      2.94 o 
  -4   9  11       42.88       23.97     11.19 o 
  -3   9  11       53.95       59.01      3.85 o 
  -2   9  11       44.77       25.98     13.35 o 
  -1   9  11       40.41       18.03     11.57 o 
   0   9  11       52.43       59.21      4.00 o 
   1   9  11       21.78       22.64      2.72 o 
   2   9  11        0.05        1.72      1.96 o 
   3   9  11        0.89        1.79      7.76 o 
   4   9  11        6.73        8.24      6.36 o 
  -4  10  11        1.13        3.77      2.79 o 
  -3  10  11       19.42       19.78      4.11 o 
  -2  10  11       49.18       56.63     10.56 o 
  -1  10  11       26.56       33.68      4.44 o 
   0  10  11        7.61        8.90      2.77 o 
   1  10  11       11.24       13.50      2.69 o 
   2  10  11       10.22        9.74      2.65 o 
   3  10  11       23.65       25.45      7.57 o 
  -4  11  11       68.69       72.01     12.87 o 
  -3  11  11        1.00       -0.32      2.38 o 
  -2  11  11       17.70       17.13      6.39 o 
  -1  11  11       78.74       96.69      4.36 o 
   0  11  11       14.48       13.75      2.95 o 
   1  11  11      109.67      114.38      6.26 o 
   2  11  11        0.29        0.87      2.63 o 
   3  11  11        0.20        1.12      5.24 o 
  -3  12  11        0.05        3.27      2.93 o 
  -2  12  11        0.76        0.00      2.97 o 
  -1  12  11       26.88       29.51      3.98 o 
   0  12  11       53.69       65.79      4.52 o 
   1  12  11        0.77        2.35      2.57 o 
   2  12  11       77.66       84.74     18.36 o 
  -1  13  11        0.44        2.26      2.46 o 
   0  13  11        0.16       -0.10      2.80 o 
  -6   0  12        0.56        2.32      3.69 o 
  -5   0  12        1.57        0.17      1.55 o 
  -4   0  12        1.32        5.11      2.19 o 
  -3   0  12        1.09       -0.11      1.18 o 
  -2   0  12       68.77       74.57      3.08 o 
  -1   0  12      329.80      280.63     83.65 o 
   0   0  12       83.85       86.59      3.74 o 
   1   0  12      266.55      281.35      5.16 o 
   2   0  12       47.37       50.77      3.02 o 
   3   0  12        3.31        0.04      1.16 o 
   4   0  12       30.86       38.57      2.75 o 
   5   0  12        0.14       -0.13      2.48 o 
  -6   1  12       16.85       13.54      2.15 o 
  -5   1  12       18.71       17.82      2.02 o 
  -4   1  12        8.15        9.90      1.69 o 
  -3   1  12        7.85        6.94      1.30 o 
  -2   1  12       13.92       17.72      1.21 o 
  -1   1  12       12.98       12.59      1.52 o 
   0   1  12        7.32        3.64      1.15 o 
   1   1  12       48.13       51.57      2.64 o 
   2   1  12       23.42       21.55      3.83 o 
   3   1  12       11.35        4.35      2.41 o 
   4   1  12       23.73       10.48      4.70 o 
   5   1  12        2.65       -0.09      1.25 o 
  -6   2  12        0.00       -0.04      1.72 o 
  -5   2  12        5.49        4.85      1.55 o 
  -4   2  12       10.05        7.40      1.42 o 
  -3   2  12        7.80        5.89      1.07 o 
  -2   2  12        1.79        1.14      0.82 o 
  -1   2  12        0.18        0.72      0.96 o 
   0   2  12       62.59       60.59      3.41 o 
   1   2  12        2.61        2.93      1.29 o 
   2   2  12       63.80       57.25      2.19 o 
   3   2  12       12.00        2.81      1.89 o 
   4   2  12        0.41       -0.97      1.23 o 
   5   2  12        0.00        2.67      1.95 o 
  -6   3  12       42.60       32.83      7.11 o 
  -5   3  12       40.10       46.85      3.96 o 
  -4   3  12       40.37       40.42      1.96 o 
  -3   3  12        1.86        1.54      0.86 o 
  -2   3  12        7.04        6.76      0.94 o 
  -1   3  12        3.01        4.93      2.01 o 
   0   3  12        7.59        5.25      1.52 o 
   1   3  12        7.31        6.27      0.86 o 
   2   3  12       12.65       15.52      1.58 o 
   3   3  12        5.64        2.30      1.60 o 
   4   3  12       12.52        4.99      2.68 o 
   5   3  12        0.37       -0.48      1.92 o 
  -6   4  12        5.10       -0.86      2.26 o 
  -5   4  12       10.33        3.36      2.59 o 
  -4   4  12       97.99      111.95      4.42 o 
  -3   4  12        9.74       11.14      2.37 o 
  -2   4  12       54.93       59.16      3.29 o 
  -1   4  12      120.42      136.18      3.98 o 
   0   4  12        0.81        0.23      1.37 o 
   1   4  12      181.52      198.17      4.41 o 
   2   4  12        1.47        2.87      2.18 o 
   3   4  12        9.25        9.11      3.81 o 
   4   4  12       12.12        3.83      7.46 o 
  -5   5  12        2.12        0.37      2.08 o 
  -4   5  12        0.06        1.20      2.24 o 
  -3   5  12        3.01        3.19      1.94 o 
  -2   5  12      112.17      116.37      4.52 o 
  -1   5  12       26.87       23.21      2.49 o 
   0   5  12        5.47        5.00      1.89 o 
   1   5  12       21.01       17.71      2.30 o 
   2   5  12       28.62       29.36      3.54 o 
   3   5  12       13.92       19.48      5.21 o 
   4   5  12        2.42        1.12      3.93 o 
  -5   6  12        7.08        2.55      2.54 o 
  -4   6  12        0.02        1.09      2.10 o 
  -3   6  12        0.65        0.40      1.70 o 
  -2   6  12       58.23       62.94      9.14 o 
  -1   6  12        5.78        6.05      2.62 o 
   0   6  12      126.38      130.28      4.37 o 
   1   6  12        4.44        4.96      2.47 o 
   2   6  12        8.87        9.76      2.97 o 
   3   6  12       52.28       79.55     11.98 o 
   4   6  12        0.01       -6.90      8.34 o 
  -5   7  12       41.49       41.24      9.42 o 
  -4   7  12        0.90        0.88      2.18 o 
  -3   7  12        5.45        1.64      2.22 o 
  -2   7  12       17.26       22.62      4.92 o 
  -1   7  12        3.75        3.03      2.23 o 
   0   7  12        7.49        6.00      2.14 o 
   1   7  12        0.70        1.14      1.68 o 
   2   7  12        0.41        1.51      1.79 o 
   3   7  12        1.27        3.26      4.76 o 
   4   7  12        4.38        8.85      5.81 o 
  -4   8  12       57.26       71.52      9.56 o 
  -3   8  12        3.20        0.03      2.67 o 
  -2   8  12        9.85        1.70      2.63 o 
  -1   8  12       52.90       62.81      4.45 o 
   0   8  12        7.58        7.95      2.50 o 
   1   8  12       17.09       16.81      3.13 o 
   2   8  12        5.61        8.08      2.60 o 
   3   8  12        0.55       -5.52      5.52 o 
  -4   9  12        3.83       -0.02      3.01 o 
  -3   9  12       39.52       24.80     15.04 o 
  -2   9  12       60.33       79.24      4.57 o 
  -1   9  12        6.31        3.79      2.29 o 
   0   9  12        1.22       -0.34      2.42 o 
   1   9  12       26.49       29.10      3.10 o 
   2   9  12       30.58       34.51      6.07 o 
   3   9  12        6.29        8.65      6.16 o 
  -3  10  12       11.19        2.16      3.36 o 
  -2  10  12       64.71       73.25      4.31 o 
  -1  10  12        0.21        0.31      1.78 o 
   0  10  12      106.30      116.93      4.83 o 
   1  10  12        5.30        7.85      2.62 o 
   2  10  12       31.08       33.04      6.06 o 
  -2  11  12       25.33       14.02      6.94 o 
  -1  11  12        9.34        3.34      2.65 o 
   0  11  12        0.42        1.66      2.40 o 
   1  11  12        0.86        1.35      2.45 o 
  -5   1  13        0.39        1.24      1.55 o 
  -4   1  13       10.34        9.44      1.62 o 
  -3   1  13        2.47        5.21      1.31 o 
  -2   1  13        3.15        1.64      1.14 o 
  -1   1  13       12.60        9.15      1.82 o 
   0   1  13       64.33       80.50      2.78 o 
   1   1  13        0.57       -0.27      1.03 o 
   2   1  13       92.82       97.96      2.71 o 
   3   1  13       25.37       28.09      3.71 o 
   4   1  13        5.72        1.73      1.71 o 
  -5   2  13       12.30        8.46      3.33 o 
  -4   2  13       57.76       66.90      3.38 o 
  -3   2  13      127.67      137.20      4.13 o 
  -2   2  13        1.61        1.16      1.49 o 
  -1   2  13       76.87       93.03      4.86 o 
   0   2  13        1.95        2.46      1.45 o 
   1   2  13        1.99        4.57      2.10 o 
   2   2  13       58.69       62.90      5.33 o 
   3   2  13        5.20        4.78      2.24 o 
   4   2  13       21.40       16.72      3.89 o 
  -5   3  13        1.86        4.36      2.79 o 
  -4   3  13       10.34        9.48      2.67 o 
  -3   3  13        0.00        3.04      2.23 o 
  -2   3  13       12.16       14.53      2.52 o 
  -1   3  13       16.18       17.24      3.27 o 
   0   3  13       63.14       63.26      3.42 o 
   1   3  13        5.56        7.50      2.37 o 
   2   3  13        9.31        9.66      3.12 o 
   3   3  13        0.18       -1.63      2.78 o 
  -5   4  13        9.43        7.53      4.20 o 
  -4   4  13       73.24       80.09      4.42 o 
  -3   4  13       13.02       21.58      2.87 o 
  -2   4  13       36.90       36.54      3.10 o 
  -1   4  13        1.99        2.97      1.81 o 
   0   4  13        2.59        1.35      2.33 o 
   1   4  13        0.05        1.03      2.02 o 
   2   4  13        0.03       -0.12      3.32 o 
   3   4  13        0.00        4.26      3.10 o 
  -4   5  13        4.33        0.49      2.64 o 
  -3   5  13        2.86        1.74      2.11 o 
  -2   5  13        1.94        1.97      1.82 o 
  -1   5  13        9.59        5.04      2.08 o 
   0   5  13       39.72       43.64      3.37 o 
   1   5  13        0.00        1.32      1.89 o 
   2   5  13       84.47       94.23      6.98 o 
   3   5  13       10.89       13.83      3.99 o 
  -4   6  13        0.10       -0.15      1.93 o 
  -3   6  13       35.01       28.77      9.18 o 
  -2   6  13        0.02       -0.21      1.99 o 
  -1   6  13       52.01       63.08      3.83 o 
   0   6  13        5.61        5.51      2.67 o 
   1   6  13        6.98        6.27      2.17 o 
   2   6  13       14.98       16.30      3.22 o 
   3   6  13        0.70        3.03      4.66 o 
  -4   7  13        1.43       -0.12      2.22 o 
  -3   7  13       15.57        6.21      4.51 o 
  -2   7  13       34.00       10.69      9.35 o 
  -1   7  13        0.09       -2.19      2.19 o 
   0   7  13        7.06        7.31      2.35 o 
   1   7  13        8.32        8.16      2.62 o 
   2   7  13        2.29        2.38      2.77 o 
  -3   8  13        5.22        2.67      2.40 o 
  -2   8  13       19.97        5.84      5.25 o 
  -1   8  13       11.18        7.56      3.76 o 
   0   8  13        0.62       -0.69      2.05 o 
   1   8  13       28.85       33.38      3.52 o 
   2   8  13        0.03        0.14      3.40 o 
  -2   9  13        2.89        0.97      2.61 o 
  -1   9  13       25.00       16.57      7.24 o 
   0   9  13       18.36       22.45      3.48 o 
   1   9  13        1.37        0.30      2.08 o 
  -4   0  14        9.63       14.08      7.41 o 
  -3   0  14       27.65       41.64      8.02 o 
  -2   0  14       37.16       37.72     11.94 o 
  -1   0  14       17.54       18.87     10.28 o 
   0   0  14       61.94        0.13      5.72 o 
   1   0  14        5.67        6.39      4.98 o 
   2   0  14        0.43        4.53      4.44 o 
  -4   1  14       14.08        8.79      2.59 o 
  -3   1  14        3.34        2.42      2.82 o 
  -2   1  14       46.15       47.81      3.05 o 
  -1   1  14        0.00        0.79      1.44 o 
   0   1  14       14.73        6.45      3.90 o 
   1   1  14       31.68       45.86      5.79 o 
   2   1  14        0.89        1.18      1.68 o 
  -4   2  14        1.75        1.82      2.81 o 
  -3   2  14        0.13       -0.40      1.76 o 
  -2   2  14        3.18        3.15      1.83 o 
  -1   2  14        1.74        1.19      1.47 o 
   0   2  14        1.83        0.69      2.09 o 
   1   2  14        6.41        4.04      2.29 o 
   2   2  14        2.85        3.81      3.11 o 
  -4   3  14       18.82       16.74      3.73 o 
  -3   3  14        3.17        3.71      2.32 o 
  -2   3  14      115.66      134.81      4.75 o 
  -1   3  14       24.53       18.37      3.86 o 
   0   3  14       32.69       25.48      6.53 o 
   1   3  14       22.82       25.63      9.60 o 
   2   3  14        1.73        2.37      2.80 o 
  -3   4  14       10.19       15.46      3.11 o 
  -2   4  14        4.95        3.48      2.23 o 
  -1   4  14        1.35        1.78      1.84 o 
   0   4  14       78.06       82.38      4.16 o 
   1   4  14        6.82        3.27      3.33 o 
   2   4  14        5.21        9.27      4.87 o 
  -3   5  14       18.52       20.42      3.35 o 
  -2   5  14        8.57       15.34      3.37 o 
  -1   5  14       26.86       33.47      8.90 o 
   0   5  14        4.49        4.43      2.66 o 
   1   5  14        5.90        6.33      3.44 o 
  -2   6  14        3.64       -0.23      2.25 o 
  -1   6  14       19.76       15.89      5.74 o 
   0   6  14        8.27        8.78      2.60 o 
   1   6  14       17.10       25.78      4.84 o 
  -1   7  14        0.64        2.54      3.32 o 
   0   7  14       35.79       35.50      7.58 o 
  -1   1  15       27.42       16.07     16.02 o 
   0   1  15       11.38        2.82      3.56 o 
  -1   2  15        4.46        0.36      2.57 o 
                                                 
